# Supplementary material for: N′-[(E)-4-Hy­droxy­benzyl­idene]-2-(naph­tha­len-2-yl­oxy)acetohydrazide
Source: Acta Crystallogr Sect E Struct Rep Online. 2012 Sep 12;68(Pt 10):o2923–4. doi: 10.1107/S1600536812038408 (PMC3470300; doi:10.1107/S1600536812038408)
Supplement: Supplementary file 1 [file e-68-o2923-sup1.cif]

##############################################################################
#                                                                            #
# This CIF contains the data in a paper accepted for publication in          #
# Acta Crystallographica Section E. It conforms to the requirements of       #
# Notes for Authors for Acta Crystallographica Section E, and has been       #
# peer reviewed under the auspices of the IUCr Commission on Journals.       #
#                                                                            #
# Full details of the Crystallographic Information File format               #
# are given in the paper "The Crystallographic Information File (CIF):       #
# a New Standard Archive File for Crystallography" by S. R. Hall, F. H.      #
# Allen and I. D. Brown [Acta Cryst. (1991), A47, 655-685].                  #
#                                                                            #
# The current version of the core CIF dictionary is obtainable from          #
# ftp://ftp.iucr.org/pub/cif_core.dic.                                       #
#                                                                            #
# Software is freely available for graphical display of the structure(s)     #
# in this CIF. For information consult the CIF software page                 #
# http://www.iucr.org/resources/cif/software.                                #
#                                                                            #
# This file may be used for bona fide research purposes within the           #
# scientific community so long as proper attribution is given to the journal # 
# article from which it was obtained.                                        #
#                                                                            #
##############################################################################
data_I
_audit_creation_method     SHELXL-97
_chemical_name_systematic
;
<i>N</i>'-[(<i>E</i>)-4-Hydroxybenzylidene]-2-(naphthalen-2-yloxy)acetohydrazide
;
_chemical_name_common     ?
_chemical_formula_moiety     'C19 H16 N2 O3'
_chemical_formula_sum     'C19 H16 N2 O3'
_chemical_formula_iupac     'C19 H16 N2 O3'
_chemical_formula_weight     320.34
_chemical_melting_point     ?
_symmetry_cell_setting     orthorhombic
_symmetry_space_group_name_H-M     'P c a 21'
_symmetry_space_group_name_HALL     'P 2c -2ac'
loop_
    _symmetry_equiv_pos_as_xyz
    'x, y, z'
    '-x, -y, z+1/2'
    'x+1/2, -y, z'
    '-x+1/2, y, z+1/2'
_cell_length_a     17.2908(8)
_cell_length_b     6.9946(3)
_cell_length_c     27.1617(11)
_cell_angle_alpha     90.00
_cell_angle_beta     90.00
_cell_angle_gamma     90.00
_cell_volume     3285.0(2)
_cell_formula_units_Z     8
_cell_measurement_reflns_used     6059
_cell_measurement_theta_min     3.4748
_cell_measurement_theta_max     29.0161
_cell_measurement_temperature     293(2)
_exptl_crystal_description     block
_exptl_crystal_colour     white
_exptl_crystal_size_max     0.3
_exptl_crystal_size_mid     0.2
_exptl_crystal_size_min     0.2
_exptl_crystal_density_diffrn     1.295
_exptl_crystal_density_meas     ?
_exptl_crystal_density_method     'not measured'
_exptl_crystal_F_000     1344
_exptl_absorpt_coefficient_mu     0.089
_exptl_absorpt_correction_type     multi-scan
_exptl_absorpt_process_details     '(CrysAlis PRO; Oxford Diffraction, 2010)'
_exptl_absorpt_correction_T_min     0.89871
_exptl_absorpt_correction_T_max     1.00000
_exptl_special_details
;
<i>CrysAlis PRO</i>, Oxford Diffraction Ltd., Version 1.171.34.40 (release
27--08-2010 CrysAlis171. NET) (compiled Aug 27 2010,11:50:40) Empirical
absorption correction using spherical harmonics, implemented in SCALE3 ABSPACK
scaling algorithm.
;
_diffrn_ambient_temperature     293(2)
_diffrn_radiation_type     MoK\a
_diffrn_radiation_wavelength     0.71073
_diffrn_radiation_source     'fine-focus sealed tube'
_diffrn_radiation_monochromator     graphite
_diffrn_measurement_device_type     'Oxford Diffraction Xcalibur Sapphire3'
_diffrn_measurement_method     '\w scans'
_diffrn_detector_area_resol_mean     16.1049
_diffrn_reflns_number     19652
_diffrn_reflns_av_R_equivalents     0.0418
_diffrn_reflns_av_sigmaI/netI     0.0358
_diffrn_reflns_theta_min     3.48
_diffrn_reflns_theta_max     27.00
_diffrn_reflns_theta_full     27.00
_diffrn_measured_fraction_theta_max     0.994
_diffrn_measured_fraction_theta_full     0.994
_diffrn_reflns_limit_h_min     -21
_diffrn_reflns_limit_h_max     21
_diffrn_reflns_limit_k_min     -8
_diffrn_reflns_limit_k_max     8
_diffrn_reflns_limit_l_min     -34
_diffrn_reflns_limit_l_max     30
_diffrn_standards_number     0
_diffrn_standards_interval_count     0
_diffrn_standards_interval_time     0
_diffrn_standards_decay_%     0
_refine_special_details
;
Refinement of <i>F</i>^2^ against ALL reflections. The weighted <i>R</i>-factor
<i>wR</i> and goodness of fit <i>S</i> are based on <i>F</i>^2^, conventional
<i>R</i>-factors <i>R</i> are based on <i>F</i>, with <i>F</i> set to zero for
negative <i>F</i>^2^. The threshold expression of <i>F</i>^2^ >
\s(<i>F</i>^2^) is used only for calculating <i>R</i>-factors(gt) <i>etc</i>.
and is not relevant to the choice of reflections for refinement.
<i>R</i>-factors based on <i>F</i>^2^ are statistically about twice as large
as those based on <i>F</i>, and <i>R</i>- factors based on ALL data will be
even larger.
;
_reflns_number_total     3632
_reflns_number_gt     2583
_reflns_threshold_expression     'I>2\s(I)'
_refine_ls_structure_factor_coef     Fsqd
_refine_ls_matrix_type     full
_refine_ls_R_factor_all     0.0797
_refine_ls_R_factor_gt     0.0486
_refine_ls_wR_factor_gt     0.0950
_refine_ls_wR_factor_ref     0.1118
_refine_ls_goodness_of_fit_ref     1.071
_refine_ls_restrained_S_all     1.071
_refine_ls_number_reflns     3632
_refine_ls_number_parameters     449
_refine_ls_number_restraints     5
_refine_ls_hydrogen_treatment     mixed
_refine_ls_weighting_scheme     calc
_refine_ls_weighting_details
         'calc w=1/[\s^2^(Fo^2^)+(0.0343P)^2^+1.0102P] where P=(Fo^2^+2Fc^2^)/3'
_atom_sites_solution_hydrogens     geom
_atom_sites_solution_primary     direct
_atom_sites_solution_secondary     difmap
_refine_ls_shift/su_max     0.001
_refine_ls_shift/su_mean     0.000
_refine_diff_density_max     0.152
_refine_diff_density_min     -0.143
_refine_ls_extinction_method     none
_refine_ls_extinction_coef     ?
loop_
    _atom_type_symbol
    _atom_type_description
    _atom_type_scat_dispersion_real
    _atom_type_scat_dispersion_imag
    _atom_type_scat_source
    'C' 'C' 0.0033 0.0000
                         'International Tables Vol C Tables 4.2.6.8 and 6.1.1.4'
    'H' 'H' 0.0000 0.0000
                         'International Tables Vol C Tables 4.2.6.8 and 6.1.1.4'
    'N' 'N' 0.0061 0.0000
                         'International Tables Vol C Tables 4.2.6.8 and 6.1.1.4'
    'O' 'O' 0.0106 0.0000
                         'International Tables Vol C Tables 4.2.6.8 and 6.1.1.4'
_computing_data_collection     'CrysAlis PRO (Oxford Diffraction, 2010)'
_computing_cell_refinement     'CrysAlis PRO (Oxford Diffraction, 2010)'
_computing_data_reduction     'CrysAlis PRO (Oxford Diffraction, 2010)'
_computing_structure_solution     'SHELXS97 (Sheldrick, 2008)'
_computing_structure_refinement     'SHELXL97 (Sheldrick, 2008)'
_computing_molecular_graphics     'ORTEP-3 (Farrugia, 1997)'
_computing_publication_material     'PLATON (Spek, 2009)'
loop_
    _atom_site_type_symbol
    _atom_site_label
    _atom_site_fract_x
    _atom_site_fract_y
    _atom_site_fract_z
    _atom_site_U_iso_or_equiv
    _atom_site_adp_type
    _atom_site_calc_flag
    _atom_site_refinement_flags
    _atom_site_occupancy
    _atom_site_symmetry_multiplicity
    _atom_site_disorder_assembly
    _atom_site_disorder_group
    C C1A 0.2482(2) 0.4059(6) -0.14893(15) 0.0502(10) Uani d . 1 1 . .
    C C2A 0.2422(3) 0.2457(7) -0.17829(19) 0.0699(13) Uani d . 1 1 . .
    H H2A 0.2634 0.1307 -0.1676 0.084 Uiso calc R 1 1 . .
    C C3A 0.2052(3) 0.2536(7) -0.22309(19) 0.0743(14) Uani d . 1 1 . .
    H H3A 0.2022 0.1451 -0.2428 0.089 Uiso calc R 1 1 . .
    C C4A 0.1728(2) 0.4225(6) -0.23867(17) 0.0546(11) Uani d . 1 1 . .
    C C6A 0.2168(2) 0.5745(6) -0.16513(15) 0.0546(10) Uani d . 1 1 . .
    H H6A 0.2210 0.6841 -0.1459 0.066 Uiso calc R 1 1 . .
    C C5A 0.1786(2) 0.5827(6) -0.21025(16) 0.0532(10) Uani d . 1 1 . .
    H H5A 0.1571 0.6972 -0.2210 0.064 Uiso calc R 1 1 . .
    O O7A 0.1354(2) 0.4179(5) -0.28308(13) 0.0770(10) Uani d D 1 1 . .
    C C8A 0.2889(2) 0.3847(6) -0.10197(15) 0.0513(10) Uani d . 1 1 . .
    H H8A 0.3009 0.2622 -0.0911 0.062 Uiso calc R 1 1 . .
    N N9A 0.3085(2) 0.5267(5) -0.07535(14) 0.0510(9) Uani d . 1 1 . .
    N N10A 0.3504(2) 0.4753(5) -0.03367(13) 0.0447(8) Uani d D 1 1 . .
    C C11A 0.3730(2) 0.6093(6) -0.00186(14) 0.0459(9) Uani d . 1 1 . .
    O O11A 0.35586(19) 0.7796(4) -0.00537(11) 0.0636(8) Uani d . 1 1 . .
    O O12A 0.44014(15) 0.3498(4) 0.03806(10) 0.0495(7) Uani d . 1 1 . .
    C C12A 0.4206(2) 0.5452(5) 0.04084(16) 0.0480(9) Uani d . 1 1 . .
    H H12A 0.4677 0.6205 0.0421 0.058 Uiso calc R 1 1 . .
    H H12B 0.3922 0.5682 0.0710 0.058 Uiso calc R 1 1 . .
    C C13A 0.4888(2) 0.2836(6) 0.07439(14) 0.0442(9) Uani d . 1 1 . .
    C C14A 0.5162(2) 0.0966(6) 0.06702(16) 0.0535(10) Uani d . 1 1 . .
    H H14A 0.5011 0.0271 0.0395 0.064 Uiso calc R 1 1 . .
    C C15A 0.5655(3) 0.0182(6) 0.1010(2) 0.0632(14) Uani d . 1 1 . .
    H H15A 0.5823 -0.1071 0.0969 0.076 Uiso calc R 1 1 . .
    C C16A 0.5912(2) 0.1234(7) 0.14197(16) 0.0582(11) Uani d . 1 1 . .
    C C17A 0.6445(3) 0.0489(9) 0.1769(2) 0.0816(17) Uani d . 1 1 . .
    H H17A 0.6626 -0.0757 0.1738 0.098 Uiso calc R 1 1 . .
    C C18A 0.6692(3) 0.1605(11) 0.2151(2) 0.0922(18) Uani d . 1 1 . .
    H H18A 0.7043 0.1104 0.2376 0.111 Uiso calc R 1 1 . .
    C C19A 0.6430(3) 0.3479(10) 0.2214(2) 0.0865(16) Uani d . 1 1 . .
    H H19A 0.6609 0.4215 0.2475 0.104 Uiso calc R 1 1 . .
    C C20A 0.5910(3) 0.4217(8) 0.18875(17) 0.0684(13) Uani d . 1 1 . .
    H H20A 0.5732 0.5462 0.1929 0.082 Uiso calc R 1 1 . .
    C C21A 0.5638(2) 0.3105(6) 0.14854(14) 0.0518(10) Uani d . 1 1 . .
    C C22A 0.5118(2) 0.3884(6) 0.11403(14) 0.0496(9) Uani d . 1 1 . .
    H H22A 0.4931 0.5119 0.1183 0.059 Uiso calc R 1 1 . .
    C C1B 0.4922(2) -0.0263(6) -0.19756(15) 0.0502(11) Uani d . 1 1 . .
    C C2B 0.4561(3) -0.1702(6) -0.17164(15) 0.0601(11) Uani d . 1 1 . .
    H H2B 0.4522 -0.2908 -0.1858 0.072 Uiso calc R 1 1 . .
    C C3B 0.4257(3) -0.1410(6) -0.12522(16) 0.0562(11) Uani d . 1 1 . .
    H H3B 0.4010 -0.2401 -0.1087 0.067 Uiso calc R 1 1 . .
    C C4B 0.4324(2) 0.0357(6) -0.10368(17) 0.0523(11) Uani d . 1 1 . .
    C C5B 0.4652(3) 0.1827(6) -0.12975(18) 0.0682(13) Uani d . 1 1 . .
    H H5B 0.4676 0.3041 -0.1159 0.082 Uiso calc R 1 1 . .
    C C6B 0.4949(3) 0.1526(6) -0.17646(18) 0.0640(12) Uani d . 1 1 . .
    H H6B 0.5167 0.2539 -0.1937 0.077 Uiso calc R 1 1 . .
    O O7B 0.4058(2) 0.0738(5) -0.05744(12) 0.0690(9) Uani d D 1 1 . .
    C C8B 0.5265(2) -0.0703(6) -0.24509(15) 0.0530(10) Uani d . 1 1 . .
    H H8B 0.5228 -0.1939 -0.2575 0.064 Uiso calc R 1 1 . .
    N N9B 0.56127(19) 0.0566(5) -0.26994(13) 0.0487(8) Uani d . 1 1 . .
    N N10B 0.5977(2) -0.0100(5) -0.31289(13) 0.0468(9) Uani d D 1 1 . .
    C C11B 0.6254(2) 0.1164(6) -0.34475(14) 0.0440(9) Uani d . 1 1 . .
    C C12B 0.6703(2) 0.0412(5) -0.38801(15) 0.0458(9) Uani d . 1 1 . .
    H H12C 0.6403 0.0597 -0.4178 0.055 Uiso calc R 1 1 . .
    H H12D 0.7179 0.1134 -0.3913 0.055 Uiso calc R 1 1 . .
    C C13B 0.7364(2) -0.2279(5) -0.41863(14) 0.0428(9) Uani d . 1 1 . .
    O O11B 0.61664(19) 0.2887(4) -0.34142(11) 0.0640(8) Uani d . 1 1 . .
    O O12B 0.68813(15) -0.1539(3) -0.38294(9) 0.0482(6) Uani d . 1 1 . .
    C C14B 0.7616(2) -0.4145(6) -0.41022(15) 0.0513(10) Uani d . 1 1 . .
    H H14B 0.7457 -0.4797 -0.3822 0.062 Uiso calc R 1 1 . .
    C C15B 0.8093(3) -0.5007(6) -0.44298(19) 0.0552(12) Uani d . 1 1 . .
    H H15B 0.8250 -0.6261 -0.4374 0.066 Uiso calc R 1 1 . .
    C C16B 0.8360(2) -0.4036(6) -0.48580(16) 0.0530(10) Uani d . 1 1 . .
    C C17B 0.8876(3) -0.4868(9) -0.5205(2) 0.0770(17) Uani d . 1 1 . .
    H H17B 0.9044 -0.6120 -0.5163 0.092 Uiso calc R 1 1 . .
    C C18B 0.9122(3) -0.3839(10) -0.5597(2) 0.0901(18) Uani d . 1 1 . .
    H H18B 0.9465 -0.4389 -0.5819 0.108 Uiso calc R 1 1 . .
    C C19B 0.8870(3) -0.1978(9) -0.5674(2) 0.0816(16) Uani d . 1 1 . .
    H H19B 0.9039 -0.1302 -0.5948 0.098 Uiso calc R 1 1 . .
    C C20B 0.8381(3) -0.1149(7) -0.53511(17) 0.0649(12) Uani d . 1 1 . .
    H H20B 0.8219 0.0102 -0.5405 0.078 Uiso calc R 1 1 . .
    C C21B 0.8109(2) -0.2146(6) -0.49328(14) 0.0492(9) Uani d . 1 1 . .
    C C22B 0.7597(2) -0.1282(5) -0.45945(15) 0.0451(9) Uani d . 1 1 . .
    H H22B 0.7419 -0.0045 -0.4648 0.054 Uiso calc R 1 1 . .
    H H10A 0.3612(19) 0.3556(19) -0.0309(14) 0.035(10) Uiso d D 1 1 . .
    H H10B 0.609(2) -0.131(2) -0.3160(16) 0.052(12) Uiso d D 1 1 . .
    H H7B 0.394(3) -0.026(5) -0.043(2) 0.10(2) Uiso d D 1 1 . .
    H H7A 0.126(3) 0.530(3) -0.290(2) 0.12(3) Uiso d D 1 1 . .
loop_
    _atom_site_aniso_label
    _atom_site_aniso_U_11
    _atom_site_aniso_U_22
    _atom_site_aniso_U_33
    _atom_site_aniso_U_12
    _atom_site_aniso_U_13
    _atom_site_aniso_U_23
    C1A 0.046(2) 0.057(3) 0.047(3) -0.0035(19) -0.0026(18) 0.002(2)
    C2A 0.082(3) 0.056(3) 0.071(3) 0.006(2) -0.033(3) -0.001(2)
    C3A 0.100(4) 0.055(3) 0.068(3) 0.005(2) -0.033(3) -0.006(2)
    C4A 0.062(3) 0.054(2) 0.048(3) -0.010(2) -0.014(2) 0.004(2)
    C6A 0.063(3) 0.057(2) 0.043(3) 0.003(2) 0.002(2) -0.003(2)
    C5A 0.056(2) 0.054(2) 0.050(3) 0.0053(19) -0.0005(19) 0.011(2)
    O7A 0.109(3) 0.060(2) 0.061(2) -0.0103(19) -0.036(2) 0.0106(18)
    C8A 0.053(2) 0.057(2) 0.044(2) -0.0005(19) -0.0018(18) 0.006(2)
    N9A 0.057(2) 0.058(2) 0.038(2) -0.0010(16) 0.0012(16) 0.0027(17)
    N10A 0.054(2) 0.045(2) 0.035(2) 0.0009(15) -0.0021(16) 0.0023(16)
    C11A 0.057(2) 0.049(2) 0.032(2) 0.0011(18) 0.0111(17) 0.0004(19)
    O11A 0.101(2) 0.0446(16) 0.0455(17) 0.0172(15) 0.0071(16) -0.0022(14)
    O12A 0.0599(16) 0.0472(15) 0.0413(15) 0.0050(12) -0.0073(13) -0.0036(13)
    C12A 0.058(2) 0.050(2) 0.036(2) -0.0013(18) 0.0018(19) -0.0048(19)
    C13A 0.043(2) 0.055(2) 0.035(2) 0.0013(17) 0.0010(16) 0.0016(18)
    C14A 0.056(2) 0.057(3) 0.047(3) 0.002(2) 0.006(2) -0.002(2)
    C15A 0.058(3) 0.061(3) 0.071(4) 0.015(2) 0.014(3) 0.012(3)
    C16A 0.042(2) 0.085(3) 0.047(3) 0.004(2) 0.0051(19) 0.014(2)
    C17A 0.057(3) 0.112(4) 0.076(4) 0.018(3) 0.005(3) 0.028(3)
    C18A 0.060(3) 0.158(6) 0.059(4) 0.009(4) -0.016(3) 0.025(4)
    C19A 0.061(3) 0.130(5) 0.069(3) -0.011(3) -0.013(3) 0.005(4)
    C20A 0.061(3) 0.096(4) 0.049(3) -0.012(2) -0.007(2) 0.007(3)
    C21A 0.043(2) 0.073(3) 0.039(2) -0.0045(19) 0.0028(17) 0.005(2)
    C22A 0.050(2) 0.058(2) 0.040(2) -0.0047(17) 0.0019(18) 0.0021(19)
    C1B 0.048(2) 0.056(3) 0.046(3) -0.0055(18) 0.0061(18) -0.008(2)
    C2B 0.080(3) 0.053(3) 0.047(3) -0.014(2) 0.001(2) -0.012(2)
    C3B 0.074(3) 0.052(2) 0.042(2) -0.008(2) 0.004(2) 0.000(2)
    C4B 0.056(2) 0.058(3) 0.043(2) 0.0069(19) 0.008(2) 0.000(2)
    C5B 0.087(3) 0.055(3) 0.063(3) -0.007(2) 0.023(3) -0.016(2)
    C6B 0.075(3) 0.052(3) 0.065(3) -0.010(2) 0.026(2) -0.007(2)
    O7B 0.098(3) 0.057(2) 0.052(2) 0.0083(18) 0.0201(17) -0.0010(17)
    C8B 0.057(2) 0.057(2) 0.045(2) -0.0069(19) 0.0052(19) -0.010(2)
    N9B 0.0492(19) 0.057(2) 0.040(2) -0.0007(16) 0.0070(16) -0.0064(16)
    N10B 0.055(2) 0.047(2) 0.038(2) 0.0013(15) 0.0037(16) -0.0056(16)
    C11B 0.053(2) 0.046(2) 0.033(2) 0.0033(17) -0.0060(17) -0.0015(18)
    C12B 0.054(2) 0.049(2) 0.034(2) -0.0003(17) 0.0010(19) 0.0036(18)
    C13B 0.043(2) 0.050(2) 0.036(2) -0.0021(17) -0.0034(15) -0.0031(18)
    O11B 0.107(2) 0.0440(16) 0.0407(17) 0.0083(15) 0.0065(16) 0.0015(13)
    O12B 0.0604(17) 0.0442(15) 0.0400(15) 0.0033(12) 0.0093(12) 0.0018(13)
    C14B 0.054(2) 0.055(2) 0.045(3) 0.0036(19) -0.0071(19) 0.0054(19)
    C15B 0.055(3) 0.053(3) 0.057(3) 0.0107(19) -0.013(2) -0.004(2)
    C16B 0.039(2) 0.069(3) 0.051(3) 0.0026(18) -0.0093(18) -0.011(2)
    C17B 0.051(3) 0.108(4) 0.072(4) 0.021(3) -0.004(3) -0.025(3)
    C18B 0.058(3) 0.142(5) 0.071(4) 0.010(3) 0.019(3) -0.028(4)
    C19B 0.064(3) 0.117(5) 0.064(3) -0.010(3) 0.020(3) -0.005(3)
    C20B 0.061(3) 0.080(3) 0.054(3) -0.011(2) 0.008(2) 0.000(2)
    C21B 0.042(2) 0.065(3) 0.041(2) -0.0069(18) -0.0033(17) -0.0069(19)
    C22B 0.045(2) 0.048(2) 0.042(2) -0.0014(17) -0.0002(17) -0.0015(19)
_geom_special_details
;
All e.s.d.'s (except the e.s.d. in the dihedral angle between two l.s. planes)
are estimated using the full covariance matrix. The cell e.s.d.'s are taken
into account individually in the estimation of e.s.d.'s in distances, angles
and torsion angles; correlations between e.s.d.'s in cell parameters are only
used when they are defined by crystal symmetry. An approximate (isotropic)
treatment of cell e.s.d.'s is used for estimating e.s.d.'s involving l.s.
planes.
;
loop_
    _geom_bond_atom_site_label_1
    _geom_bond_atom_site_label_2
    _geom_bond_site_symmetry_2
    _geom_bond_distance
    _geom_bond_publ_flag
    C1A C6A . 1.371(6) ?
    C1A C2A . 1.380(6) ?
    C1A C8A . 1.464(5) ?
    C2A C3A . 1.375(6) ?
    C2A H2A . 0.9300 ?
    C3A C4A . 1.375(6) ?
    C3A H3A . 0.9300 ?
    C4A C5A . 1.364(6) ?
    C4A O7A . 1.369(5) ?
    C6A C5A . 1.393(6) ?
    C6A H6A . 0.9300 ?
    C5A H5A . 0.9300 ?
    O7A H7A . 0.825(11) ?
    C8A N9A . 1.275(5) ?
    C8A H8A . 0.9300 ?
    N9A N10A . 1.391(5) ?
    N10A C11A . 1.333(5) ?
    N10A H10A . 0.861(10) ?
    C11A O11A . 1.231(4) ?
    C11A C12A . 1.492(6) ?
    O12A C13A . 1.377(4) ?
    O12A C12A . 1.410(4) ?
    C12A H12A . 0.9700 ?
    C12A H12B . 0.9700 ?
    C13A C22A . 1.362(5) ?
    C13A C14A . 1.405(6) ?
    C14A C15A . 1.371(7) ?
    C14A H14A . 0.9300 ?
    C15A C16A . 1.406(7) ?
    C15A H15A . 0.9300 ?
    C16A C21A . 1.403(6) ?
    C16A C17A . 1.423(7) ?
    C17A C18A . 1.366(8) ?
    C17A H17A . 0.9300 ?
    C18A C19A . 1.397(8) ?
    C18A H18A . 0.9300 ?
    C19A C20A . 1.364(7) ?
    C19A H19A . 0.9300 ?
    C20A C21A . 1.421(6) ?
    C20A H20A . 0.9300 ?
    C21A C22A . 1.409(5) ?
    C22A H22A . 0.9300 ?
    C1B C2B . 1.377(6) ?
    C1B C6B . 1.377(6) ?
    C1B C8B . 1.454(6) ?
    C2B C3B . 1.382(6) ?
    C2B H2B . 0.9300 ?
    C3B C4B . 1.372(6) ?
    C3B H3B . 0.9300 ?
    C4B O7B . 1.364(5) ?
    C4B C5B . 1.372(6) ?
    C5B C6B . 1.385(6) ?
    C5B H5B . 0.9300 ?
    C6B H6B . 0.9300 ?
    O7B H7B . 0.826(11) ?
    C8B N9B . 1.267(5) ?
    C8B H8B . 0.9300 ?
    N9B N10B . 1.405(5) ?
    N10B C11B . 1.327(5) ?
    N10B H10B . 0.868(10) ?
    C11B O11B . 1.218(4) ?
    C11B C12B . 1.504(5) ?
    C12B O12B . 1.405(4) ?
    C12B H12C . 0.9700 ?
    C12B H12D . 0.9700 ?
    C13B C22B . 1.370(5) ?
    C13B O12B . 1.380(4) ?
    C13B C14B . 1.395(5) ?
    C14B C15B . 1.355(6) ?
    C14B H14B . 0.9300 ?
    C15B C16B . 1.424(7) ?
    C15B H15B . 0.9300 ?
    C16B C21B . 1.406(6) ?
    C16B C17B . 1.422(6) ?
    C17B C18B . 1.353(8) ?
    C17B H17B . 0.9300 ?
    C18B C19B . 1.388(8) ?
    C18B H18B . 0.9300 ?
    C19B C20B . 1.349(7) ?
    C19B H19B . 0.9300 ?
    C20B C21B . 1.413(6) ?
    C20B H20B . 0.9300 ?
    C21B C22B . 1.412(5) ?
    C22B H22B . 0.9300 ?
loop_
    _geom_angle_atom_site_label_1
    _geom_angle_atom_site_label_2
    _geom_angle_atom_site_label_3
    _geom_angle_site_symmetry_1
    _geom_angle_site_symmetry_3
    _geom_angle
    _geom_angle_publ_flag
    C6A C1A C2A . . 118.9(4) ?
    C6A C1A C8A . . 123.9(4) ?
    C2A C1A C8A . . 117.2(4) ?
    C3A C2A C1A . . 120.9(4) ?
    C3A C2A H2A . . 119.5 ?
    C1A C2A H2A . . 119.5 ?
    C2A C3A C4A . . 119.8(4) ?
    C2A C3A H3A . . 120.1 ?
    C4A C3A H3A . . 120.1 ?
    C5A C4A O7A . . 123.6(4) ?
    C5A C4A C3A . . 120.1(4) ?
    O7A C4A C3A . . 116.3(4) ?
    C1A C6A C5A . . 120.3(4) ?
    C1A C6A H6A . . 119.8 ?
    C5A C6A H6A . . 119.8 ?
    C4A C5A C6A . . 119.9(4) ?
    C4A C5A H5A . . 120.0 ?
    C6A C5A H5A . . 120.0 ?
    C4A O7A H7A . . 107(4) ?
    N9A C8A C1A . . 122.9(4) ?
    N9A C8A H8A . . 118.6 ?
    C1A C8A H8A . . 118.6 ?
    C8A N9A N10A . . 113.5(3) ?
    C11A N10A N9A . . 119.9(3) ?
    C11A N10A H10A . . 124(3) ?
    N9A N10A H10A . . 116(3) ?
    O11A C11A N10A . . 124.0(4) ?
    O11A C11A C12A . . 118.9(4) ?
    N10A C11A C12A . . 117.0(4) ?
    C13A O12A C12A . . 115.7(3) ?
    O12A C12A C11A . . 112.4(3) ?
    O12A C12A H12A . . 109.1 ?
    C11A C12A H12A . . 109.1 ?
    O12A C12A H12B . . 109.1 ?
    C11A C12A H12B . . 109.1 ?
    H12A C12A H12B . . 107.8 ?
    C22A C13A O12A . . 124.3(3) ?
    C22A C13A C14A . . 121.0(4) ?
    O12A C13A C14A . . 114.6(3) ?
    C15A C14A C13A . . 119.1(4) ?
    C15A C14A H14A . . 120.5 ?
    C13A C14A H14A . . 120.5 ?
    C14A C15A C16A . . 121.3(4) ?
    C14A C15A H15A . . 119.3 ?
    C16A C15A H15A . . 119.3 ?
    C21A C16A C15A . . 118.8(4) ?
    C21A C16A C17A . . 118.4(5) ?
    C15A C16A C17A . . 122.8(5) ?
    C18A C17A C16A . . 120.0(5) ?
    C18A C17A H17A . . 120.0 ?
    C16A C17A H17A . . 120.0 ?
    C17A C18A C19A . . 121.8(5) ?
    C17A C18A H18A . . 119.1 ?
    C19A C18A H18A . . 119.1 ?
    C20A C19A C18A . . 119.3(5) ?
    C20A C19A H19A . . 120.3 ?
    C18A C19A H19A . . 120.3 ?
    C19A C20A C21A . . 120.7(5) ?
    C19A C20A H20A . . 119.7 ?
    C21A C20A H20A . . 119.7 ?
    C16A C21A C22A . . 119.4(4) ?
    C16A C21A C20A . . 119.8(4) ?
    C22A C21A C20A . . 120.7(4) ?
    C13A C22A C21A . . 120.3(4) ?
    C13A C22A H22A . . 119.9 ?
    C21A C22A H22A . . 119.9 ?
    C2B C1B C6B . . 117.8(4) ?
    C2B C1B C8B . . 118.9(4) ?
    C6B C1B C8B . . 123.2(4) ?
    C1B C2B C3B . . 122.1(4) ?
    C1B C2B H2B . . 119.0 ?
    C3B C2B H2B . . 119.0 ?
    C4B C3B C2B . . 119.4(4) ?
    C4B C3B H3B . . 120.3 ?
    C2B C3B H3B . . 120.3 ?
    O7B C4B C5B . . 117.9(4) ?
    O7B C4B C3B . . 122.7(4) ?
    C5B C4B C3B . . 119.3(4) ?
    C4B C5B C6B . . 120.8(4) ?
    C4B C5B H5B . . 119.6 ?
    C6B C5B H5B . . 119.6 ?
    C1B C6B C5B . . 120.5(4) ?
    C1B C6B H6B . . 119.8 ?
    C5B C6B H6B . . 119.8 ?
    C4B O7B H7B . . 110(4) ?
    N9B C8B C1B . . 121.2(4) ?
    N9B C8B H8B . . 119.4 ?
    C1B C8B H8B . . 119.4 ?
    C8B N9B N10B . . 115.0(3) ?
    C11B N10B N9B . . 118.8(3) ?
    C11B N10B H10B . . 120(3) ?
    N9B N10B H10B . . 120(3) ?
    O11B C11B N10B . . 124.5(4) ?
    O11B C11B C12B . . 117.9(4) ?
    N10B C11B C12B . . 117.6(3) ?
    O12B C12B C11B . . 112.1(3) ?
    O12B C12B H12C . . 109.2 ?
    C11B C12B H12C . . 109.2 ?
    O12B C12B H12D . . 109.2 ?
    C11B C12B H12D . . 109.2 ?
    H12C C12B H12D . . 107.9 ?
    C22B C13B O12B . . 123.7(3) ?
    C22B C13B C14B . . 121.1(4) ?
    O12B C13B C14B . . 115.2(3) ?
    C13B O12B C12B . . 115.3(3) ?
    C15B C14B C13B . . 120.0(4) ?
    C15B C14B H14B . . 120.0 ?
    C13B C14B H14B . . 120.0 ?
    C14B C15B C16B . . 121.4(4) ?
    C14B C15B H15B . . 119.3 ?
    C16B C15B H15B . . 119.3 ?
    C21B C16B C17B . . 118.9(5) ?
    C21B C16B C15B . . 117.8(4) ?
    C17B C16B C15B . . 123.3(4) ?
    C18B C17B C16B . . 120.0(5) ?
    C18B C17B H17B . . 120.0 ?
    C16B C17B H17B . . 120.0 ?
    C17B C18B C19B . . 121.2(5) ?
    C17B C18B H18B . . 119.4 ?
    C19B C18B H18B . . 119.4 ?
    C20B C19B C18B . . 120.1(5) ?
    C20B C19B H19B . . 119.9 ?
    C18B C19B H19B . . 119.9 ?
    C19B C20B C21B . . 121.2(5) ?
    C19B C20B H20B . . 119.4 ?
    C21B C20B H20B . . 119.4 ?
    C16B C21B C22B . . 120.1(4) ?
    C16B C21B C20B . . 118.5(4) ?
    C22B C21B C20B . . 121.4(4) ?
    C13B C22B C21B . . 119.6(3) ?
    C13B C22B H22B . . 120.2 ?
    C21B C22B H22B . . 120.2 ?
loop_
    _geom_torsion_atom_site_label_1
    _geom_torsion_atom_site_label_2
    _geom_torsion_atom_site_label_3
    _geom_torsion_atom_site_label_4
    _geom_torsion_site_symmetry_1
    _geom_torsion_site_symmetry_2
    _geom_torsion_site_symmetry_3
    _geom_torsion_site_symmetry_4
    _geom_torsion
    _geom_torsion_publ_flag
    C6A C1A C2A C3A . . . . -0.1(8) ?
    C8A C1A C2A C3A . . . . -179.7(5) ?
    C1A C2A C3A C4A . . . . -1.0(8) ?
    C2A C3A C4A C5A . . . . 1.3(8) ?
    C2A C3A C4A O7A . . . . -178.4(5) ?
    C2A C1A C6A C5A . . . . 0.8(6) ?
    C8A C1A C6A C5A . . . . -179.7(4) ?
    O7A C4A C5A C6A . . . . 179.1(4) ?
    C3A C4A C5A C6A . . . . -0.6(7) ?
    C1A C6A C5A C4A . . . . -0.4(6) ?
    C6A C1A C8A N9A . . . . -10.6(6) ?
    C2A C1A C8A N9A . . . . 169.0(4) ?
    C1A C8A N9A N10A . . . . -176.5(3) ?
    C8A N9A N10A C11A . . . . -178.3(4) ?
    N9A N10A C11A O11A . . . . 3.8(6) ?
    N9A N10A C11A C12A . . . . -177.4(3) ?
    C13A O12A C12A C11A . . . . 175.5(3) ?
    O11A C11A C12A O12A . . . . -175.8(3) ?
    N10A C11A C12A O12A . . . . 5.3(5) ?
    C12A O12A C13A C22A . . . . 6.7(5) ?
    C12A O12A C13A C14A . . . . -171.3(3) ?
    C22A C13A C14A C15A . . . . 1.4(6) ?
    O12A C13A C14A C15A . . . . 179.6(4) ?
    C13A C14A C15A C16A . . . . -2.3(6) ?
    C14A C15A C16A C21A . . . . 1.7(6) ?
    C14A C15A C16A C17A . . . . -177.6(4) ?
    C21A C16A C17A C18A . . . . -1.4(7) ?
    C15A C16A C17A C18A . . . . 177.9(5) ?
    C16A C17A C18A C19A . . . . 0.5(8) ?
    C17A C18A C19A C20A . . . . 0.5(9) ?
    C18A C19A C20A C21A . . . . -0.4(8) ?
    C15A C16A C21A C22A . . . . -0.3(6) ?
    C17A C16A C21A C22A . . . . 179.1(4) ?
    C15A C16A C21A C20A . . . . -177.9(4) ?
    C17A C16A C21A C20A . . . . 1.5(6) ?
    C19A C20A C21A C16A . . . . -0.6(6) ?
    C19A C20A C21A C22A . . . . -178.2(4) ?
    O12A C13A C22A C21A . . . . -177.9(3) ?
    C14A C13A C22A C21A . . . . 0.0(6) ?
    C16A C21A C22A C13A . . . . -0.6(6) ?
    C20A C21A C22A C13A . . . . 177.0(4) ?
    C6B C1B C2B C3B . . . . -2.3(7) ?
    C8B C1B C2B C3B . . . . 176.7(4) ?
    C1B C2B C3B C4B . . . . -1.0(7) ?
    C2B C3B C4B O7B . . . . -178.0(4) ?
    C2B C3B C4B C5B . . . . 3.6(7) ?
    O7B C4B C5B C6B . . . . 178.5(4) ?
    C3B C4B C5B C6B . . . . -3.0(7) ?
    C2B C1B C6B C5B . . . . 2.9(7) ?
    C8B C1B C6B C5B . . . . -176.1(4) ?
    C4B C5B C6B C1B . . . . -0.3(7) ?
    C2B C1B C8B N9B . . . . -178.9(4) ?
    C6B C1B C8B N9B . . . . 0.0(7) ?
    C1B C8B N9B N10B . . . . 174.3(4) ?
    C8B N9B N10B C11B . . . . 170.0(4) ?
    N9B N10B C11B O11B . . . . -5.7(6) ?
    N9B N10B C11B C12B . . . . 174.6(3) ?
    O11B C11B C12B O12B . . . . 169.2(3) ?
    N10B C11B C12B O12B . . . . -11.0(5) ?
    C22B C13B O12B C12B . . . . -6.8(5) ?
    C14B C13B O12B C12B . . . . 172.4(3) ?
    C11B C12B O12B C13B . . . . -173.3(3) ?
    C22B C13B C14B C15B . . . . -0.7(6) ?
    O12B C13B C14B C15B . . . . -179.9(4) ?
    C13B C14B C15B C16B . . . . 1.3(6) ?
    C14B C15B C16B C21B . . . . -0.3(6) ?
    C14B C15B C16B C17B . . . . 178.4(4) ?
    C21B C16B C17B C18B . . . . 0.5(7) ?
    C15B C16B C17B C18B . . . . -178.2(5) ?
    C16B C17B C18B C19B . . . . -1.1(8) ?
    C17B C18B C19B C20B . . . . 1.1(9) ?
    C18B C19B C20B C21B . . . . -0.5(8) ?
    C17B C16B C21B C22B . . . . -180.0(4) ?
    C15B C16B C21B C22B . . . . -1.2(5) ?
    C17B C16B C21B C20B . . . . 0.0(6) ?
    C15B C16B C21B C20B . . . . 178.8(4) ?
    C19B C20B C21B C16B . . . . 0.0(6) ?
    C19B C20B C21B C22B . . . . 180.0(4) ?
    O12B C13B C22B C21B . . . . 178.3(3) ?
    C14B C13B C22B C21B . . . . -0.9(5) ?
    C16B C21B C22B C13B . . . . 1.8(5) ?
    C20B C21B C22B C13B . . . . -178.2(4) ?
loop_
    _geom_hbond_atom_site_label_D
    _geom_hbond_atom_site_label_H
    _geom_hbond_atom_site_label_A
    _geom_hbond_site_symmetry_A
    _geom_hbond_distance_DH
    _geom_hbond_distance_HA
    _geom_hbond_distance_DA
    _geom_hbond_angle_DHA
    _geom_hbond_publ_flag
    O7A H7A O11B 3_465 0.82(3) 1.89(4) 2.613(5) 145(5) yes
    O7B H7B O11A 1_545 0.83(4) 1.82(4) 2.642(4) 170(4) yes
    N10B H10B O7A 3_555 0.87(2) 2.25(2) 3.036(5) 151.0(10)
                                                        yes
    C3B H3B N9A 1_545 0.93 2.46 3.368(6) 166 yes
    C12A H12B O11B 2_665 0.97 2.58 3.463(5) 151 yes
    C22A H22A O11B 2_665 0.93 2.60 3.391(5) 144 yes
    C22B H22B O11A 2_664 0.93 2.56 3.390(5) 149 yes
_iucr_refine_instructions_details
;
TITL RKBN20 in Pca2(1)
CELL  0.71073  17.2908   6.9946  27.1617   90.000   90.000   90.000
ZERR     8.00   0.0008   0.0003   0.0011    0.000    0.000    0.000
LATT  -1
SYMM  - X, - Y, 1/2 + Z
SYMM  1/2 + X, - Y,   Z
SYMM  1/2 - X,   Y, 1/2 + Z
SFAC  C    H    N    O
UNIT  152  128  16   24
MERG   4
OMIT    -3.00  54.00
dfix 0.86 0.01 n10a h10a n10b h10b
dfix 0.82 0.01 o7a h7a o7b h7b
FMAP   2
PLAN   10
ACTA
BOND   $H
CONF
LIST   4
L.S.   5
WGHT    0.034300    1.010200
FVAR       2.77717
C1A   1    0.248241    0.405942   -0.148930    11.00000    0.04601    0.05745 =
         0.04717    0.00170   -0.00256   -0.00351
C2A   1    0.242188    0.245680   -0.178290    11.00000    0.08242    0.05633 =
         0.07095   -0.00105   -0.03252    0.00588
AFIX  43
H2A   2    0.263379    0.130685   -0.167640    11.00000   -1.20000
AFIX   0
C3A   1    0.205248    0.253614   -0.223091    11.00000    0.09976    0.05513 =
         0.06798   -0.00623   -0.03309    0.00450
AFIX  43
H3A   2    0.202221    0.145074   -0.242773    11.00000   -1.20000
AFIX   0
C4A   1    0.172818    0.422541   -0.238673    11.00000    0.06187    0.05441 =
         0.04755    0.00423   -0.01368   -0.00988
C6A   1    0.216807    0.574548   -0.165127    11.00000    0.06292    0.05737 =
         0.04347   -0.00293    0.00189    0.00260
AFIX  43
H6A   2    0.220997    0.684066   -0.145895    11.00000   -1.20000
AFIX   0
C5A   1    0.178615    0.582668   -0.210251    11.00000    0.05575    0.05403 =
         0.04996    0.01089   -0.00053    0.00526
AFIX  43
H5A   2    0.157094    0.697174   -0.220981    11.00000   -1.20000
AFIX   0
O7A   4    0.135380    0.417909   -0.283080    11.00000    0.10949    0.06038 =
         0.06122    0.01059   -0.03632   -0.01029
C8A   1    0.288888    0.384653   -0.101970    11.00000    0.05260    0.05692 =
         0.04425    0.00567   -0.00177   -0.00046
AFIX  43
H8A   2    0.300942    0.262161   -0.091086    11.00000   -1.20000
AFIX   0
N9A   3    0.308480    0.526727   -0.075346    11.00000    0.05703    0.05796 =
         0.03808    0.00267    0.00119   -0.00105
N10A  3    0.350402    0.475310   -0.033672    11.00000    0.05390    0.04526 =
         0.03484    0.00227   -0.00209    0.00093
C11A  1    0.372967    0.609336   -0.001861    11.00000    0.05748    0.04859 =
         0.03169    0.00039    0.01113    0.00112
O11A  4    0.355855    0.779576   -0.005367    11.00000    0.10073    0.04457 =
         0.04546   -0.00221    0.00714    0.01717
O12A  4    0.440139    0.349803    0.038059    11.00000    0.05992    0.04719 =
         0.04131   -0.00364   -0.00734    0.00496
C12A  1    0.420638    0.545224    0.040842    11.00000    0.05763    0.05020 =
         0.03621   -0.00481    0.00182   -0.00134
AFIX  23
H12A  2    0.467714    0.620495    0.042077    11.00000   -1.20000
H12B  2    0.392179    0.568212    0.071043    11.00000   -1.20000
AFIX   0
C13A  1    0.488832    0.283610    0.074391    11.00000    0.04319    0.05455 =
         0.03481    0.00162    0.00096    0.00135
C14A  1    0.516235    0.096627    0.067016    11.00000    0.05640    0.05731 =
         0.04692   -0.00160    0.00557    0.00205
AFIX  43
H14A  2    0.501148    0.027069    0.039462    11.00000   -1.20000
AFIX   0
C15A  1    0.565526    0.018181    0.101014    11.00000    0.05809    0.06113 =
         0.07053    0.01242    0.01410    0.01481
AFIX  43
H15A  2    0.582308   -0.107124    0.096894    11.00000   -1.20000
AFIX   0
C16A  1    0.591199    0.123387    0.141974    11.00000    0.04209    0.08507 =
         0.04739    0.01378    0.00512    0.00405
C17A  1    0.644548    0.048878    0.176949    11.00000    0.05672    0.11248 =
         0.07565    0.02754    0.00483    0.01773
AFIX  43
H17A  2    0.662640   -0.075743    0.173820    11.00000   -1.20000
AFIX   0
C18A  1    0.669177    0.160541    0.215131    11.00000    0.06010    0.15750 =
         0.05894    0.02495   -0.01612    0.00877
AFIX  43
H18A  2    0.704342    0.110381    0.237590    11.00000   -1.20000
AFIX   0
C19A  1    0.643026    0.347879    0.221378    11.00000    0.06053    0.13003 =
         0.06881    0.00541   -0.01340   -0.01112
AFIX  43
H19A  2    0.660881    0.421530    0.247520    11.00000   -1.20000
AFIX   0
C20A  1    0.591032    0.421748    0.188751    11.00000    0.06070    0.09611 =
         0.04851    0.00699   -0.00748   -0.01181
AFIX  43
H20A  2    0.573203    0.546173    0.192857    11.00000   -1.20000
AFIX   0
C21A  1    0.563834    0.310463    0.148543    11.00000    0.04303    0.07306 =
         0.03919    0.00535    0.00276   -0.00449
C22A  1    0.511819    0.388384    0.114030    11.00000    0.04999    0.05842 =
         0.04033    0.00208    0.00189   -0.00469
AFIX  43
H22A  2    0.493101    0.511906    0.118337    11.00000   -1.20000
AFIX   0
C1B   1    0.492197   -0.026338   -0.197555    11.00000    0.04847    0.05601 =
         0.04603   -0.00801    0.00612   -0.00550
C2B   1    0.456145   -0.170209   -0.171643    11.00000    0.08024    0.05340 =
         0.04659   -0.01172    0.00092   -0.01353
AFIX  43
H2B   2    0.452153   -0.290798   -0.185840    11.00000   -1.20000
AFIX   0
C3B   1    0.425724   -0.140980   -0.125216    11.00000    0.07399    0.05238 =
         0.04229    0.00012    0.00364   -0.00846
AFIX  43
H3B   2    0.400984   -0.240136   -0.108714    11.00000   -1.20000
AFIX   0
C4B   1    0.432350    0.035688   -0.103683    11.00000    0.05626    0.05778 =
         0.04292   -0.00014    0.00837    0.00689
C5B   1    0.465225    0.182685   -0.129749    11.00000    0.08658    0.05476 =
         0.06325   -0.01583    0.02276   -0.00732
AFIX  43
H5B   2    0.467633    0.304085   -0.115869    11.00000   -1.20000
AFIX   0
C6B   1    0.494866    0.152591   -0.176462    11.00000    0.07481    0.05228 =
         0.06493   -0.00745    0.02643   -0.01042
AFIX  43
H6B   2    0.516733    0.253914   -0.193717    11.00000   -1.20000
AFIX   0
O7B   4    0.405833    0.073803   -0.057436    11.00000    0.09789    0.05723 =
         0.05179   -0.00097    0.02005    0.00831
C8B   1    0.526491   -0.070311   -0.245094    11.00000    0.05700    0.05661 =
         0.04541   -0.01013    0.00516   -0.00689
AFIX  43
H8B   2    0.522834   -0.193910   -0.257497    11.00000   -1.20000
AFIX   0
N9B   3    0.561270    0.056621   -0.269943    11.00000    0.04921    0.05686 =
         0.04010   -0.00638    0.00697   -0.00066
N10B  3    0.597678   -0.010034   -0.312888    11.00000    0.05481    0.04733 =
         0.03835   -0.00562    0.00374    0.00131
C11B  1    0.625366    0.116371   -0.344748    11.00000    0.05253    0.04621 =
         0.03327   -0.00151   -0.00602    0.00327
C12B  1    0.670309    0.041171   -0.388007    11.00000    0.05412    0.04909 =
         0.03406    0.00363    0.00101   -0.00032
AFIX  23
H12C  2    0.640295    0.059685   -0.417799    11.00000   -1.20000
H12D  2    0.717914    0.113408   -0.391313    11.00000   -1.20000
AFIX   0
C13B  1    0.736424   -0.227915   -0.418628    11.00000    0.04259    0.04973 =
         0.03611   -0.00306   -0.00343   -0.00212
O11B  4    0.616645    0.288693   -0.341419    11.00000    0.10719    0.04399 =
         0.04074    0.00146    0.00645    0.00830
O12B  4    0.688127   -0.153852   -0.382935    11.00000    0.06041    0.04424 =
         0.04005    0.00179    0.00932    0.00329
C14B  1    0.761619   -0.414481   -0.410223    11.00000    0.05398    0.05465 =
         0.04524    0.00540   -0.00714    0.00357
AFIX  43
H14B  2    0.745678   -0.479661   -0.382158    11.00000   -1.20000
AFIX   0
C15B  1    0.809348   -0.500740   -0.442978    11.00000    0.05517    0.05281 =
         0.05749   -0.00395   -0.01304    0.01075
AFIX  43
H15B  2    0.825009   -0.626058   -0.437365    11.00000   -1.20000
AFIX   0
C16B  1    0.836031   -0.403609   -0.485803    11.00000    0.03928    0.06899 =
         0.05070   -0.01116   -0.00931    0.00264
C17B  1    0.887585   -0.486790   -0.520488    11.00000    0.05101    0.10789 =
         0.07221   -0.02499   -0.00418    0.02069
AFIX  43
H17B  2    0.904433   -0.611981   -0.516251    11.00000   -1.20000
AFIX   0
C18B  1    0.912153   -0.383894   -0.559666    11.00000    0.05812    0.14151 =
         0.07054   -0.02768    0.01906    0.01011
AFIX  43
H18B  2    0.946544   -0.438872   -0.581860    11.00000   -1.20000
AFIX   0
C19B  1    0.886990   -0.197817   -0.567355    11.00000    0.06428    0.11682 =
         0.06360   -0.00463    0.02028   -0.01022
AFIX  43
H19B  2    0.903892   -0.130201   -0.594802    11.00000   -1.20000
AFIX   0
C20B  1    0.838087   -0.114885   -0.535110    11.00000    0.06118    0.07995 =
         0.05361    0.00021    0.00848   -0.01119
AFIX  43
H20B  2    0.821942    0.010207   -0.540494    11.00000   -1.20000
AFIX   0
C21B  1    0.810919   -0.214566   -0.493283    11.00000    0.04152    0.06548 =
         0.04065   -0.00690   -0.00330   -0.00694
C22B  1    0.759731   -0.128209   -0.459450    11.00000    0.04524    0.04809 =
         0.04193   -0.00155   -0.00023   -0.00140
AFIX  43
H22B  2    0.741943   -0.004480   -0.464826    11.00000   -1.20000
AFIX   0
H10A  2    0.361153    0.355628   -0.030935    11.00000    0.03547
H10B  2    0.608586   -0.130581   -0.316021    11.00000    0.05167
H7B   2    0.394370   -0.026400   -0.043073    11.00000    0.10258
H7A   2    0.125607    0.529670   -0.290470    11.00000    0.11671
HKLF    4
END
;
data_New_Global_Publ_Block
_journal_date_recd_electronic     2012-08-31
_journal_date_accepted     2012-09-07
_journal_name_full     'Acta Crystallographica, Section E'
_journal_year     2012
_journal_volume     68
_journal_issue     10
_journal_page_first     o2923
_journal_page_last     o2924
_journal_paper_category     QO
_journal_paper_doi     10.1107/S1600536812038408
_journal_coeditor_code     LH5528
_publ_contact_author_name     'Kant, Rajni'
_publ_contact_author_address
;
Post-Graduate Department of Physics & Electronics,
University of Jammu,
Jammu Tawi - 180 006,
India
;
_publ_contact_author_email     'rkvk.paper11@gmail.com'
_publ_contact_author_fax     '+911912432051'
_publ_contact_author_phone     '+919419194375'
_publ_section_title
;
<i>N</i>'-[(<i>E</i>)-4-Hydroxybenzylidene]-2-(naphthalen-2-yloxy)acetohydrazide
;
loop_
    _publ_author_name
    _publ_author_footnote
    _publ_author_address
    'Rajni Kant' .
;
X-ray Crystallography Laboratory,
Post-Graduate Department of Physics & Electronics,
University of Jammu, Jammu Tawi 180 006, India
;
    'Gupta, Vivek K.' .
;
X-ray Crystallography Laboratory,
Post-Graduate Department of Physics & Electronics,
University of Jammu, Jammu Tawi 180 006, India
;
    'Kapoor, Kamini' .
;
X-ray Crystallography Laboratory,
Post-Graduate Department of Physics & Electronics,
University of Jammu, Jammu Tawi 180 006, India
;
    'Samshuddin, S.' .
;
Department of Studies in Chemistry,
Mangalore University,
Mangalagangotri 574 199, India
;
    'Narayana, B.' .
;
Department of Studies in Chemistry,
Mangalore University,
Mangalagangotri 574 199, India
;
    'B. K. Sarojini' .
;
Department of Chemistry, P.A. College of Engineering,
Nadupadavu, Mangalore 574 153, India
;
_publ_section_synopsis     .
