# Supplementary material for: N′-[(E)-4-Hy­droxy­benzyl­idene]-2-(naph­tha­len-2-yl­oxy)acetohydrazide
Source: Acta Crystallogr Sect E Struct Rep Online. 2012 Sep 12;68(Pt 10):o2923–4. doi: 10.1107/S1600536812038408 (PMC3470300; doi:10.1107/S1600536812038408)
Supplement: Supplementary file 2 [file e-68-o2923-Isup2.hkl]

#
# h,k,l, Fc-squared, Fo-squared, sigma(Fo-squared) and status flag
#
data_I
_shelx_title ' RKBN20 in Pca2(1)'
_shelx_refln_list_code          4
_shelx_F_calc_maximum      356.13
_exptl_crystal_F_000      1344.00
_reflns_d_resolution_high  0.7828
 
loop_
 _symmetry_equiv_pos_as_xyz
 'x, y, z'
 '-x, -y, z+1/2'
 'x+1/2, -y, z'
 '-x+1/2, y, z+1/2'
 
_cell_length_a    17.2908
_cell_length_b     6.9946
_cell_length_c    27.1617
_cell_angle_alpha  90.000
_cell_angle_beta   90.000
_cell_angle_gamma  90.000
 
_shelx_F_squared_multiplier     1.000
 
loop_
 _refln_index_h
 _refln_index_k
 _refln_index_l
 _refln_F_squared_calc
 _refln_F_squared_meas
 _refln_F_squared_sigma
 _refln_observed_status
   4   0   0     6411.09     6411.31     45.35 o
   6   0   0       29.88       39.54      4.49 o
   8   0   0        0.00       -3.47      5.20 o
  10   0   0       19.73       18.34     16.02 o
  12   0   0     2112.33     2247.26     67.30 o
  14   0   0        0.26       -5.14      7.47 o
  16   0   0      429.74      434.44     32.50 o
  18   0   0        5.06       -6.05     20.98 o
  20   0   0        2.57       -5.50     11.30 o
   2   1   0    24306.24    22877.50    105.95 o
   3   1   0    20389.12    20236.62     74.11 o
   4   1   0      876.06      841.81     14.49 o
   5   1   0     6184.96     6305.08     68.93 o
   6   1   0      260.14      246.09      7.16 o
   7   1   0        7.68        6.11      3.56 o
   8   1   0       39.84       34.16      5.29 o
   9   1   0       10.05       -2.13      4.67 o
  10   1   0       11.25        4.00      5.60 o
  11   1   0        0.57       -9.34      7.08 o
  12   1   0      157.88      181.15     12.73 o
  13   1   0      502.30      507.74     22.06 o
  14   1   0        0.01        2.82      6.71 o
  15   1   0      132.24      118.50     12.50 o
  16   1   0        2.55       -6.86      6.48 o
  17   1   0        4.75      -11.07      7.38 o
  18   1   0       15.14       10.11      9.87 o
  19   1   0       18.82       11.81      7.77 o
  20   1   0        1.52      -16.13     11.73 o
  21   1   0       18.27       37.59     14.90 o
   0   2   0    12220.66    10800.64     68.24 o
   1   2   0        2.33       -0.46      2.31 o
   2   2   0      379.64      366.75      6.03 o
   3   2   0      342.75      335.26      6.64 o
   4   2   0     3423.40     3492.02     43.49 o
   5   2   0       56.55       72.29      4.21 o
   6   2   0       12.10        5.63      2.48 o
   7   2   0        6.83        1.12      4.25 o
   8   2   0      543.98      491.45     19.06 o
   9   2   0      263.48      259.99     14.82 o
  10   2   0      152.10      149.99     11.99 o
  11   2   0     1174.84     1219.05     35.61 o
  12   2   0      495.09      544.04     25.31 o
  13   2   0       80.60       80.01     10.77 o
  14   2   0       24.20       33.89      8.59 o
  15   2   0       24.90       15.25     10.09 o
  16   2   0        7.88      -10.23      6.82 o
  17   2   0       28.70       20.37      7.81 o
  18   2   0        0.06      -15.83     10.66 o
  19   2   0        3.89      -10.73      9.42 o
  20   2   0        0.12      -18.00     12.00 o
  21   2   0        8.06        0.52      9.46 o
   0   3   0     1041.39     1041.07     44.70 o
   1   3   0       45.10       37.07      3.84 o
   2   3   0     4069.45     4377.76     61.03 o
   3   3   0      134.39      105.86      4.06 o
   4   3   0        8.93        5.10      1.78 o
   5   3   0      535.47      510.45     11.09 o
   6   3   0     1051.67     1093.30     19.10 o
   7   3   0      285.66      272.33     13.45 o
   8   3   0       15.16       20.32      4.70 o
   9   3   0      348.96      329.08     16.97 o
  10   3   0      146.78      131.33     11.62 o
  11   3   0      541.90      579.24     25.05 o
  12   3   0       15.86        7.55      5.11 o
  13   3   0        8.81        1.02      7.55 o
  14   3   0      394.72      413.78     24.51 o
  15   3   0       18.82       11.81     11.90 o
  16   3   0        1.25       13.11      8.06 o
  17   3   0      147.94      159.49     18.55 o
  18   3   0       96.23       93.19     14.56 o
  19   3   0       31.70       21.62     16.13 o
  20   3   0        0.06       -2.33     11.34 o
   0   4   0      524.11      516.17     33.64 o
   1   4   0     1191.48     1330.71     22.58 o
   2   4   0       78.07       86.52      6.16 o
   3   4   0      311.20      304.71     16.22 o
   4   4   0       43.69       38.08      2.41 o
   5   4   0      360.35      355.94     13.78 o
   6   4   0        0.66       -3.67      2.63 o
   7   4   0        0.44       -3.78      4.65 o
   8   4   0       14.05        7.46      3.67 o
   9   4   0      497.08      530.30     21.57 o
  10   4   0       69.10       67.37      8.46 o
  11   4   0       96.69       69.45      8.92 o
  12   4   0        8.22       12.28      5.23 o
  13   4   0        2.59      -11.05     10.51 o
  14   4   0        0.03       16.22     12.76 o
  15   4   0       88.23       89.53     13.02 o
  16   4   0        7.52        1.03      6.62 o
  17   4   0        2.52       -7.67      8.08 o
  18   4   0        0.00        6.65      7.61 o
  19   4   0        2.20      -13.71      9.14 o
   0   5   0      739.03      795.77     48.08 o
   1   5   0       12.14       13.22      4.11 o
   2   5   0      273.94      255.12     11.54 o
   3   5   0        0.17       -0.17      3.90 o
   4   5   0       52.58       44.23      3.82 o
   5   5   0       10.11        6.89      5.02 o
   6   5   0        0.52       -0.18      2.77 o
   7   5   0      326.39      315.79     13.42 o
   8   5   0        4.50        1.83      4.15 o
   9   5   0      212.09      219.83     13.19 o
  10   5   0       43.28       48.45      6.44 o
  11   5   0        5.93        2.80      6.55 o
  12   5   0        9.68        9.69      5.81 o
  13   5   0       30.28       30.03     10.53 o
  14   5   0       15.76        8.58      6.24 o
  15   5   0        0.00       -8.60      7.89 o
  16   5   0        0.07      -13.22      8.81 o
  17   5   0        1.93       -4.65      9.01 o
  18   5   0        2.52        1.09      9.25 o
   0   6   0      223.75      228.28     17.58 o
   1   6   0       49.21       31.97      5.95 o
   2   6   0      508.59      518.88     23.08 o
   3   6   0      105.91      107.44      8.33 o
   4   6   0       11.91       -0.41      5.08 o
   5   6   0      334.07      361.06     18.38 o
   6   6   0        4.60        2.96      5.23 o
   7   6   0       96.99      126.73     20.83 o
   8   6   0      286.13      331.72     20.11 o
   9   6   0      281.12      324.39     21.32 o
  10   6   0       10.94       34.41     10.34 o
  11   6   0       26.26       61.74     13.65 o
  12   6   0       51.36       48.57     12.95 o
  13   6   0        7.25       23.19     17.07 o
  14   6   0       13.03        9.24     17.58 o
  15   6   0        4.81      -10.74     16.45 o
   0   7   0      138.43       96.99     21.94 o
   1   7   0      138.41      148.48     18.92 o
   2   7   0        5.72       -7.15     11.87 o
   3   7   0      202.15      233.28     32.83 o
   4   7   0        0.65       10.76     12.85 o
   5   7   0       90.08       83.61     24.10 o
   6   7   0       12.90       -0.56     15.12 o
   7   7   0        0.03      -12.23     12.26 o
   8   7   0       23.50       42.37     18.54 o
   9   7   0        8.59       38.69     22.01 o
  10   7   0       26.57       28.06     21.16 o
  11   7   0       90.67      107.10     29.33 o
  12   7   0       55.29      114.58     32.32 o
  13   7   0        0.04       25.68     25.46 o
   0   8   0       21.08       12.99     15.49 o
   1   8   0        1.10       -0.71     15.08 o
   2   8   0       59.71       97.00     24.24 o
   3   8   0       45.47       44.51     18.67 o
   4   8   0        2.78       24.20     14.76 o
   5   8   0        2.67        5.23     14.58 o
   6   8   0        2.69       27.98     18.01 o
   7   8   0        0.02       -9.70     13.11 o
   8   8   0       22.30       36.71     16.60 o
   9   8   0        0.79        1.63     18.22 o
   4   0   1     9171.71     8823.93     45.93 o
   6   0   1      758.72      762.54     20.35 o
   8   0   1      626.89      637.96     18.23 o
  10   0   1      474.27      484.14     18.18 o
  12   0   1      524.99      506.03     20.88 o
  14   0   1      460.93      432.42     21.57 o
  16   0   1      471.50      479.31     24.20 o
  18   0   1       29.96       25.23     11.30 o
  20   0   1        1.26       -7.14      9.23 o
   2   1   1     1060.38     1138.26      7.17 o
   3   1   1    12999.79    12912.36     27.25 o
   4   1   1      192.36      186.17      3.71 o
   5   1   1     3703.24     3808.15     42.23 o
   6   1   1       85.03       84.63      3.07 o
   7   1   1      704.39      704.45     12.83 o
   8   1   1      989.45      920.55     15.67 o
   9   1   1      320.82      311.62      9.67 o
  10   1   1       80.70       77.59      5.37 o
  11   1   1      155.99      146.02      7.59 o
  12   1   1      451.87      430.45     13.62 o
  13   1   1      144.01      157.87      8.95 o
  14   1   1       94.03       84.70      6.82 o
  15   1   1       57.47       48.51      5.81 o
  16   1   1      138.31      124.02      9.92 o
  17   1   1        6.98        2.80      4.76 o
  18   1   1       14.79        3.66      4.85 o
  19   1   1       17.26        6.29      6.68 o
  20   1   1        3.23       -0.86      7.05 o
  21   1   1        9.55       19.54      7.83 o
   1   2   1      321.53      315.54      5.42 o
   2   2   1       89.31       65.26      1.89 o
   3   2   1      639.94      669.49      6.45 o
   4   2   1      663.30      677.87      7.74 o
   5   2   1     1636.21     1681.82     20.10 o
   6   2   1      113.35      116.66      4.27 o
   7   2   1      673.09      700.94     14.90 o
   8   2   1      785.82      766.56     16.73 o
   9   2   1      198.33      171.61      8.57 o
  10   2   1      702.26      682.72     17.91 o
  11   2   1      650.82      637.55     18.27 o
  12   2   1        9.41       11.18      4.39 o
  13   2   1       64.04       57.09      6.22 o
  14   2   1        9.24        7.07      4.38 o
  15   2   1      234.07      229.63     13.28 o
  16   2   1       93.50       78.48      8.27 o
  17   2   1       60.18       45.75      6.38 o
  18   2   1       29.08       19.74      6.18 o
  19   2   1       33.60       25.54      6.11 o
  20   2   1        5.96       -6.63      8.14 o
  21   2   1        3.38       -6.75      7.12 o
   1   3   1     1271.41     1223.45     11.08 o
   2   3   1      289.83      306.73      6.75 o
   3   3   1       59.00       71.69      2.68 o
   4   3   1      524.97      522.24      6.97 o
   5   3   1      432.92      439.85      7.07 o
   6   3   1      149.23      144.52      4.72 o
   7   3   1     1667.11     1719.32     23.69 o
   8   3   1      344.62      334.18     11.33 o
   9   3   1       58.44       44.74      4.63 o
  10   3   1      113.97       99.90      7.26 o
  11   3   1      191.43      190.19     10.23 o
  12   3   1      252.84      264.41     12.68 o
  13   3   1       68.43       44.56      4.90 o
  14   3   1       48.77       38.99      8.64 o
  15   3   1      106.71       92.13     10.92 o
  16   3   1      104.22      117.97     10.78 o
  17   3   1      205.36      197.06     14.16 o
  18   3   1       27.96        7.15      9.99 o
  19   3   1       21.64       13.49      6.53 o
  20   3   1       22.54       27.87      7.19 o
   1   4   1     1572.04     1586.43     23.79 o
   2   4   1      116.85      141.41      4.81 o
   3   4   1     1189.83     1119.31     25.85 o
   4   4   1      349.10      360.86      6.41 o
   5   4   1     1108.49     1186.87     14.54 o
   6   4   1       99.24      111.37      4.25 o
   7   4   1      285.64      281.44      9.91 o
   8   4   1      446.25      445.15     13.09 o
   9   4   1       89.27       86.63      6.30 o
  10   4   1       70.55       63.56      5.64 o
  11   4   1       18.39       13.29      4.14 o
  12   4   1       11.99        6.37      4.75 o
  13   4   1       75.26       72.45      8.99 o
  14   4   1     1109.85     1114.10     28.34 o
  15   4   1       35.01       28.08      6.14 o
  16   4   1        3.50        1.65      4.91 o
  17   4   1       31.74       22.28      5.62 o
  18   4   1       16.73        9.55      9.05 o
  19   4   1        3.45       -3.52     11.87 o
   1   5   1      105.48      101.05      6.72 o
   2   5   1       51.38       35.90      3.01 o
   3   5   1      110.00      118.99      6.42 o
   4   5   1      233.12      168.04      6.87 o
   5   5   1      401.24      386.53      7.92 o
   6   5   1        7.21        4.35      3.24 o
   7   5   1      293.89      287.57      8.72 o
   8   5   1       74.96       79.08      5.56 o
   9   5   1      473.37      466.54     13.31 o
  10   5   1      269.45      266.23     11.06 o
  11   5   1       97.70       87.61      7.17 o
  12   5   1        7.22        3.18      3.96 o
  13   5   1       52.30       48.48      6.60 o
  14   5   1        9.67       10.41      4.44 o
  15   5   1        2.56       -1.78      5.11 o
  16   5   1       11.59        7.18      5.68 o
  17   5   1        8.45        8.50      5.20 o
  18   5   1        1.75      -12.08      8.05 o
   1   6   1       17.93       19.07      3.67 o
   2   6   1      215.92      224.64     11.05 o
   3   6   1       44.38       44.55      4.21 o
   4   6   1       15.14       14.02      2.87 o
   5   6   1       85.60       92.80      6.94 o
   6   6   1      338.59      410.30     14.55 o
   7   6   1      556.37      586.34     17.88 o
   8   6   1      147.61      169.56     10.80 o
   9   6   1      173.12      204.06     13.23 o
  10   6   1       21.49       18.00      5.74 o
  11   6   1       19.58       29.03      6.51 o
  12   6   1       14.29       19.05      8.21 o
  13   6   1        4.72        3.12      6.39 o
  14   6   1       26.49       26.63     11.75 o
  15   6   1        1.13      -15.09     14.57 o
  16   6   1        0.37        3.31     17.48 o
   1   7   1       12.21       14.51      5.77 o
   2   7   1      119.39      131.76     17.96 o
   3   7   1       54.79       54.48     13.85 o
   4   7   1      203.68      193.80     21.78 o
   5   7   1       32.20       23.90      9.35 o
   6   7   1       47.47       38.38      9.24 o
   7   7   1        6.92        2.16      7.86 o
   8   7   1        1.25       14.16     12.28 o
   9   7   1       30.69       35.87     11.70 o
  10   7   1        2.13       16.06     13.26 o
  11   7   1       39.40       61.27     20.33 o
  12   7   1      174.67      220.59     30.49 o
  13   7   1       12.58       48.86     18.02 o
   1   8   1        3.33       24.80     12.43 o
   2   8   1        3.73       11.55     12.07 o
   3   8   1        1.78       20.01     10.67 o
   4   8   1       11.65       19.40     12.38 o
   5   8   1       20.80       29.12     13.60 o
   6   8   1        7.49       10.70     15.80 o
   7   8   1        2.69       -6.46     19.46 o
   8   8   1        6.09        5.76     16.58 o
   9   8   1        1.29      -14.86     16.57 o
   4   0   2     6942.10     6940.43     53.56 o
   6   0   2      803.89      823.96     23.77 o
   8   0   2      292.85      289.85     12.62 o
  10   0   2       16.31        8.64      4.87 o
  12   0   2      421.10      407.35     18.71 o
  14   0   2        1.93        0.53      6.36 o
  16   0   2      147.39      145.50     14.22 o
  18   0   2        5.19       -7.73      8.36 o
  20   0   2        7.93       20.93      9.59 o
   1   1   2     8590.72     7832.26    130.34 o
   2   1   2    21554.44    20717.14     73.73 o
   3   1   2     8470.44     8472.63     22.49 o
   4   1   2      748.10      765.42      7.56 o
   5   1   2      369.90      424.50      6.18 o
   6   1   2      275.13      259.83      5.38 o
   7   1   2     1086.78     1061.34     16.93 o
   8   1   2      315.82      307.13      9.72 o
   9   1   2      498.01      512.00     13.35 o
  10   1   2       47.22       38.45      4.43 o
  11   1   2      466.87      451.25     16.34 o
  12   1   2       91.74       81.15      6.49 o
  13   1   2       52.72       53.25      6.02 o
  14   1   2      126.81      102.25      7.76 o
  15   1   2       72.01       67.89      6.83 o
  16   1   2       24.04       15.76      4.94 o
  17   1   2       17.41       10.20      7.39 o
  18   1   2       11.88       11.09      5.45 o
  19   1   2        5.44       -0.41      5.60 o
  20   1   2        9.39       -5.83      6.37 o
  21   1   2       11.73       10.38      7.86 o
   0   2   2      542.00      460.72      8.59 o
   1   2   2      773.65      710.52      8.48 o
   2   2   2     1191.16     1122.26      7.66 o
   3   2   2      388.62      355.82      5.01 o
   4   2   2       34.84       30.02      1.96 o
   5   2   2      974.97     1046.81     12.16 o
   6   2   2      239.59      260.25      5.91 o
   7   2   2      447.79      463.29     11.25 o
   8   2   2      102.27       89.03      5.25 o
   9   2   2      219.38      218.34      8.94 o
  10   2   2      108.83      111.43      7.00 o
  11   2   2       26.94       21.56      3.93 o
  12   2   2        4.51        0.08      4.15 o
  13   2   2        0.06       -6.29      4.19 o
  14   2   2       25.48       28.70      4.82 o
  15   2   2      182.05      180.64     12.06 o
  16   2   2       50.87       42.22      6.68 o
  17   2   2       47.96       38.71      6.64 o
  18   2   2        5.96        8.10      5.46 o
  19   2   2       30.63       31.33      7.56 o
  20   2   2        0.02      -10.23      6.82 o
  21   2   2        9.96        5.42      6.80 o
   0   3   2     4696.90     4807.16     51.56 o
   1   3   2     1603.10     1538.46     15.22 o
   2   3   2     4715.89     4848.68     31.15 o
   3   3   2     1458.87     1510.36     12.05 o
   4   3   2      999.02     1010.77     10.55 o
   5   3   2       44.13       44.02      2.41 o
   6   3   2       92.26       97.96      3.89 o
   7   3   2       30.27       31.34      3.34 o
   8   3   2      190.81      182.02      8.35 o
   9   3   2      111.64      105.25      7.00 o
  10   3   2      285.60      268.69     11.53 o
  11   3   2      686.47      664.67     18.80 o
  12   3   2       11.19       16.12      4.39 o
  13   3   2      150.88      130.19      9.46 o
  14   3   2       24.63        9.78      5.68 o
  15   3   2      182.21      188.51     12.19 o
  16   3   2        2.52       -7.41      4.94 o
  17   3   2      118.00      119.20     11.11 o
  18   3   2       96.67       95.03     10.68 o
  19   3   2        3.93        8.91      6.54 o
  20   3   2       19.85       11.74      6.64 o
   0   4   2       30.15       21.99      5.64 o
   1   4   2     1972.79     1946.31     35.46 o
   2   4   2      176.00      172.92      4.47 o
   3   4   2     1391.32     1391.03     20.17 o
   4   4   2      303.03      316.29      5.95 o
   5   4   2       36.23       30.38      2.76 o
   6   4   2      866.78      864.27     12.11 o
   7   4   2      140.31      136.08      6.71 o
   8   4   2       62.18       44.83      4.35 o
   9   4   2       87.85       65.78      5.32 o
  10   4   2        0.91        0.92      3.67 o
  11   4   2      161.99      180.42     10.21 o
  12   4   2       18.60       18.19      4.38 o
  13   4   2      250.16      252.49     15.33 o
  14   4   2        5.24        4.48      5.78 o
  15   4   2       31.24       23.71      6.19 o
  16   4   2       18.75       29.56      6.45 o
  17   4   2       46.46       48.09      7.91 o
  18   4   2       16.76       11.47      6.43 o
  19   4   2       15.98        6.70      9.85 o
   0   5   2      546.06      554.20     20.20 o
   1   5   2      427.17      377.63     10.33 o
   2   5   2       37.09       33.59      3.54 o
   3   5   2      300.55      319.03     10.37 o
   4   5   2       98.98       76.97      3.52 o
   5   5   2       36.42       28.46      3.94 o
   6   5   2       44.70       54.16      3.81 o
   7   5   2       37.53       33.42      3.21 o
   8   5   2       27.85       28.89      3.27 o
   9   5   2      144.76      153.42      7.75 o
  10   5   2       72.30       75.79      6.27 o
  11   5   2      218.10      222.65     11.54 o
  12   5   2      147.36      154.06     10.21 o
  13   5   2        8.91        2.00      4.25 o
  14   5   2       11.92        3.77      5.37 o
  15   5   2       17.25        7.03      6.06 o
  16   5   2       11.36       13.45      5.30 o
  17   5   2        2.48        1.33      5.17 o
  18   5   2        0.81       -4.83      7.51 o
   0   6   2      118.32      100.20      7.48 o
   1   6   2       67.73       57.40      5.05 o
   2   6   2      437.65      466.98     16.40 o
   3   6   2       63.43       61.47      5.37 o
   4   6   2       19.90        7.15      3.64 o
   5   6   2      211.80      234.77     10.44 o
   6   6   2       51.37       53.99      5.51 o
   7   6   2      180.72      203.38     10.50 o
   8   6   2      268.11      282.29     14.48 o
   9   6   2      230.59      240.36     16.78 o
  10   6   2       16.04       29.49      7.73 o
  11   6   2        2.53        7.60      6.61 o
  12   6   2       28.54       47.27     10.00 o
  13   6   2        6.84        8.69      6.12 o
  14   6   2        8.38       10.43      7.80 o
  15   6   2        2.02       -2.76     12.17 o
  16   6   2       17.79       26.76     16.52 o
   0   7   2      536.85      538.07     25.99 o
   1   7   2        9.75        4.71      6.20 o
   2   7   2       15.41       10.25      6.33 o
   3   7   2       47.46       42.19     20.53 o
   4   7   2      263.48      270.68     26.46 o
   5   7   2        1.79       -6.98      7.95 o
   6   7   2       31.89       38.11     10.86 o
   7   7   2        5.88       16.43     11.44 o
   8   7   2       13.98       33.91     14.36 o
   9   7   2       37.45       68.37     16.40 o
  10   7   2       37.35       69.92     18.42 o
  11   7   2       70.61       86.44     21.99 o
  12   7   2        3.31       28.24     16.25 o
  13   7   2       24.96       42.61     19.09 o
   0   8   2       86.20       79.82     23.43 o
   1   8   2        0.46       -3.46      8.80 o
   2   8   2       10.85       29.19     17.50 o
   3   8   2        0.93       12.47     13.87 o
   4   8   2        1.34       -1.68     12.03 o
   5   8   2        6.05       28.27     19.67 o
   6   8   2       21.39       38.26     18.38 o
   7   8   2        9.48       13.71     15.66 o
   8   8   2        4.64       -0.83     17.77 o
   9   8   2        0.17        3.17     13.84 o
   4   0   3      184.41      198.00      8.16 o
   6   0   3     7048.03     6851.07    119.64 o
   8   0   3       37.06       31.79      5.08 o
  10   0   3      141.68      126.95      9.50 o
  12   0   3     1872.50     1797.18     39.37 o
  14   0   3      145.83      134.31     11.73 o
  16   0   3      325.70      275.70     18.68 o
  18   0   3       23.73       45.82     11.68 o
  20   0   3       10.70       10.65     13.72 o
   1   1   3     5156.62     4978.03     18.95 o
   2   1   3     5221.98     4676.03     17.03 o
   3   1   3     9447.86     9517.85     28.11 o
   4   1   3    59475.11    59227.63    368.99 o
   5   1   3     2077.29     2228.51     21.47 o
   6   1   3     2682.38     2819.93     43.14 o
   7   1   3      571.38      545.72     12.33 o
   8   1   3     2005.91     1983.65     24.83 o
   9   1   3       89.69       94.64      5.80 o
  10   1   3       22.08       19.02      3.51 o
  11   1   3      718.59      720.98     17.93 o
  12   1   3      222.72      232.55     10.89 o
  13   1   3      110.37      104.53      7.75 o
  14   1   3       43.94       39.87      5.25 o
  15   1   3       49.26       37.98      5.39 o
  16   1   3       80.56       94.95      8.73 o
  17   1   3      107.23      108.61      9.58 o
  18   1   3       75.16       56.24      7.27 o
  19   1   3        1.74        1.91      5.83 o
  20   1   3        3.21       -3.08      8.03 o
  21   1   3        8.28       20.47     11.35 o
   1   2   3      994.91      913.94      9.78 o
   2   2   3     6301.90     6081.13     26.96 o
   3   2   3     3413.32     3260.12     17.10 o
   4   2   3       14.07       10.42      1.43 o
   5   2   3      395.23      423.38      6.66 o
   6   2   3      419.41      458.80      7.77 o
   7   2   3       53.73       44.35      5.92 o
   8   2   3        3.77       -1.01      3.85 o
   9   2   3       79.40       70.14      5.07 o
  10   2   3       20.92       10.61      2.99 o
  11   2   3      110.32      113.96      7.33 o
  12   2   3       12.34        7.99      3.46 o
  13   2   3       20.31       13.87      4.33 o
  14   2   3        9.91        9.26      4.46 o
  15   2   3       34.39       37.34      5.30 o
  16   2   3       17.42        8.35      4.72 o
  17   2   3        5.29       -1.81      5.82 o
  18   2   3       93.67       99.29      9.87 o
  19   2   3        0.00       -6.85      6.78 o
  20   2   3       53.53       63.12      9.14 o
  21   2   3       47.64       51.89     10.18 o
   1   3   3      980.42      884.20     16.62 o
   2   3   3      216.62      210.88      3.74 o
   3   3   3     1997.33     2049.06     13.01 o
   4   3   3      440.61      430.01      6.61 o
   5   3   3      204.56      184.74      5.31 o
   6   3   3     1143.67     1285.96     14.27 o
   7   3   3      249.35      253.49      9.28 o
   8   3   3      424.76      425.93     12.98 o
   9   3   3      596.82      590.71     16.15 o
  10   3   3       69.03       65.57      5.87 o
  11   3   3      171.66      152.66      9.15 o
  12   3   3       14.95        2.52      4.28 o
  13   3   3      171.89      176.77     10.96 o
  14   3   3      332.31      333.42     15.60 o
  15   3   3      190.79      171.89     12.05 o
  16   3   3       24.73       15.81      5.44 o
  17   3   3       18.13        7.03      6.56 o
  18   3   3       71.63       59.47      8.92 o
  19   3   3        9.06        8.87      7.04 o
  20   3   3       23.07       11.10      6.67 o
   1   4   3     2143.03     2195.93     29.51 o
   2   4   3      316.58      319.15      7.21 o
   3   4   3      794.85      831.28      9.07 o
   4   4   3      675.42      685.39      8.87 o
   5   4   3       60.83       55.73      2.61 o
   6   4   3       27.41       34.46      2.94 o
   7   4   3       39.40       43.17      3.87 o
   8   4   3      263.56      254.89     10.06 o
   9   4   3      309.15      329.20     12.11 o
  10   4   3      448.53      443.02     15.11 o
  11   4   3      240.91      245.75     12.07 o
  12   4   3      365.67      353.72     15.13 o
  13   4   3      129.56      124.52      9.32 o
  14   4   3      325.99      310.74     14.93 o
  15   4   3       10.43        5.39      4.84 o
  16   4   3       16.93       25.68      6.16 o
  17   4   3       12.33        5.12      5.23 o
  18   4   3       30.84       15.46      8.75 o
  19   4   3        2.36        0.38      5.88 o
   1   5   3      546.99      609.45     15.29 o
   2   5   3       36.64       29.49      2.83 o
   3   5   3       90.12       82.87      4.46 o
   4   5   3      116.33       99.18      5.21 o
   5   5   3      380.43      387.03      7.88 o
   6   5   3      234.58      225.99      7.36 o
   7   5   3      136.68      124.91      5.71 o
   8   5   3       43.13       42.75      3.85 o
   9   5   3      166.03      163.05      7.49 o
  10   5   3      210.43      210.78      9.61 o
  11   5   3      124.26      129.92      8.44 o
  12   5   3       30.64       30.23      6.76 o
  13   5   3        6.87       11.58      5.18 o
  14   5   3       38.88       45.25      6.60 o
  15   5   3        8.61        2.81      7.94 o
  16   5   3        5.86        6.79      6.61 o
  17   5   3        9.34        2.76      5.69 o
  18   5   3       38.90       34.41     10.29 o
   1   6   3       92.92       82.84      6.47 o
   2   6   3      241.91      268.97     12.36 o
   3   6   3      244.98      244.35     11.16 o
   4   6   3       29.11       27.70      3.96 o
   5   6   3      250.33      253.09     12.54 o
   6   6   3       84.48       81.61      7.63 o
   7   6   3      185.46      202.12     14.44 o
   8   6   3       69.50       88.33     10.50 o
   9   6   3       11.40        6.85      6.15 o
  10   6   3       24.58       29.80      7.42 o
  11   6   3      126.96      126.17     13.52 o
  12   6   3       80.76       92.85     12.77 o
  13   6   3       40.97       37.93      9.37 o
  14   6   3       12.48       12.08     13.04 o
  15   6   3       17.24       26.05      9.17 o
  16   6   3        0.18       16.15      9.35 o
   1   7   3       34.77       19.23     11.21 o
   2   7   3      154.72      149.05     12.87 o
   3   7   3       82.61       87.85     14.89 o
   4   7   3       22.16       20.44      8.12 o
   5   7   3       19.69       22.29      8.85 o
   6   7   3      103.21      131.81     18.67 o
   7   7   3      162.09      167.05     22.23 o
   8   7   3       19.54       13.35     14.10 o
   9   7   3       12.13        5.58     10.02 o
  10   7   3       19.88       31.27     13.75 o
  11   7   3       12.60       27.44     11.89 o
  12   7   3       80.77      104.53     22.38 o
  13   7   3       26.22       39.16     16.64 o
   1   8   3        6.72       17.60     12.57 o
   2   8   3        6.60       16.84     16.74 o
   3   8   3        8.87        3.00     11.09 o
   4   8   3       15.86       17.82     14.01 o
   5   8   3        7.52        4.19     12.93 o
   6   8   3        3.38       17.22     12.52 o
   7   8   3        2.59      -23.02     23.49 o
   8   8   3       49.88       35.02     19.51 o
   9   8   3        2.28       18.61     21.72 o
   2   0   4     2267.17     2219.50     17.42 o
   4   0   4   126831.38   127411.42    804.05 o
   6   0   4    11053.99    11407.21    108.62 o
   8   0   4       20.70       22.55      5.11 o
  10   0   4     1383.03     1348.61     34.28 o
  12   0   4      515.45      478.72     20.32 o
  14   0   4       26.47       27.32      9.26 o
  16   0   4      522.68      495.48     28.83 o
  18   0   4       12.63       11.54      8.76 o
  20   0   4       10.83       16.76      9.59 o
   0   1   4    11435.27    10926.06     80.52 o
   1   1   4     4773.40     4784.36     18.40 o
   2   1   4     2053.68     2211.04     11.65 o
   3   1   4     5245.24     5125.45     24.05 o
   4   1   4    25001.73    25123.71    148.05 o
   5   1   4     1264.59     1270.37     15.96 o
   6   1   4     2066.83     2013.22     27.61 o
   7   1   4      393.27      415.79     10.92 o
   8   1   4     1684.86     1641.31     22.90 o
   9   1   4     1027.92     1039.51     19.34 o
  10   1   4       70.22       77.28      5.69 o
  11   1   4      435.05      398.14     13.40 o
  12   1   4       83.59       85.69      6.71 o
  13   1   4       11.97        4.84      4.38 o
  14   1   4      103.18       83.03      7.54 o
  15   1   4       80.50       64.80      6.47 o
  16   1   4        4.08       -0.68      5.26 o
  17   1   4       93.08      106.08      9.90 o
  18   1   4       14.68        3.84      6.26 o
  19   1   4       16.42        7.10      6.97 o
  20   1   4       42.90       69.39     11.03 o
  21   1   4       10.78       32.28      9.33 o
   0   2   4     5485.48     5150.68     33.70 o
   1   2   4      466.86      411.53      6.66 o
   2   2   4     2453.96     2408.16     14.50 o
   3   2   4     2211.25     2208.03     12.40 o
   4   2   4      226.86      229.94      4.88 o
   5   2   4      833.39      870.53     12.26 o
   6   2   4      548.23      568.36      9.37 o
   7   2   4     1973.69     2005.83     23.69 o
   8   2   4      274.14      276.20      9.56 o
   9   2   4      118.11      111.91      6.50 o
  10   2   4       29.69       21.84      3.38 o
  11   2   4       26.81       18.30      3.66 o
  12   2   4        7.16       -2.56      3.82 o
  13   2   4       83.17       70.91      6.72 o
  14   2   4       58.50       53.69      6.28 o
  15   2   4       30.56       19.02      5.59 o
  16   2   4       26.66        1.28      4.70 o
  17   2   4       24.02       13.81      5.27 o
  18   2   4       33.18       48.24      7.48 o
  19   2   4       74.57       78.28      9.42 o
  20   2   4       35.30       44.65     10.47 o
  21   2   4       48.39       50.26     14.79 o
   0   3   4      273.13      252.32     12.38 o
   1   3   4     2089.70     2005.12     23.77 o
   2   3   4      432.03      442.82      5.49 o
   3   3   4      796.27      815.67      8.47 o
   4   3   4      412.74      431.23      6.18 o
   5   3   4     1051.90     1162.41     12.96 o
   6   3   4      825.60      917.01     14.18 o
   7   3   4      336.46      404.17     10.78 o
   8   3   4       59.92       66.85      5.54 o
   9   3   4      585.60      600.11     16.35 o
  10   3   4       52.50       48.82      5.34 o
  11   3   4      130.53      123.39      8.02 o
  12   3   4       54.31       45.03      5.23 o
  13   3   4      240.13      260.21     13.17 o
  14   3   4       13.97       12.79      7.39 o
  15   3   4      335.62      332.16     16.25 o
  16   3   4        8.58        6.61      5.68 o
  17   3   4       58.28       52.60      9.50 o
  18   3   4       53.21       31.46      8.42 o
  19   3   4       37.65       36.96      8.10 o
  20   3   4        0.89        4.54      9.94 o
   0   4   4      326.24      322.32     24.67 o
   1   4   4      361.70      352.42     10.32 o
   2   4   4      130.21      122.38      3.10 o
   3   4   4      711.09      701.99      8.98 o
   4   4   4      108.96      110.60      3.71 o
   5   4   4      101.85      108.87      4.08 o
   6   4   4       10.81        9.01      1.64 o
   7   4   4       39.96       36.14      3.52 o
   8   4   4       10.57        9.17      3.10 o
   9   4   4      131.57      132.39      7.92 o
  10   4   4      379.51      380.04     14.64 o
  11   4   4        7.26       14.11      4.44 o
  12   4   4        7.62        8.51      4.38 o
  13   4   4      369.86      393.44     16.06 o
  14   4   4       40.13       26.33      6.14 o
  15   4   4       12.90        5.81      5.47 o
  16   4   4        2.82        2.59      5.52 o
  17   4   4       11.50       10.19      5.68 o
  18   4   4       25.91       19.45      7.56 o
  19   4   4        2.93        4.46      7.70 o
   0   5   4      384.26      383.20     15.08 o
   1   5   4      126.54      116.78      6.54 o
   2   5   4      126.26      127.96      4.91 o
   3   5   4      716.45      652.43     10.14 o
   4   5   4     1143.12     1118.04     14.42 o
   5   5   4      704.37      704.64     10.99 o
   6   5   4      157.69      181.51      6.72 o
   7   5   4      199.26      221.53      7.83 o
   8   5   4        5.08        6.05      2.64 o
   9   5   4       50.66       45.56      4.32 o
  10   5   4      183.23      169.02      8.55 o
  11   5   4      267.16      292.69     11.60 o
  12   5   4        5.96       -0.57      3.76 o
  13   5   4       29.71       30.33      5.11 o
  14   5   4        6.97       11.53      5.47 o
  15   5   4       10.10        8.76      5.43 o
  16   5   4       25.15       23.04      5.80 o
  17   5   4        7.81        6.60      6.22 o
  18   5   4       10.16       10.32      7.53 o
   0   6   4      376.06      397.76     16.92 o
   1   6   4      290.73      274.16     11.31 o
   2   6   4      406.79      423.41     19.18 o
   3   6   4      125.03      131.56     10.91 o
   4   6   4      145.60      171.37     12.52 o
   5   6   4        0.59        3.15      4.18 o
   6   6   4      163.78      165.97     12.35 o
   7   6   4      241.93      230.99     15.36 o
   8   6   4      341.43      360.78     19.86 o
   9   6   4       63.01       69.92      9.64 o
  10   6   4        2.42        5.58      5.74 o
  11   6   4       80.79       91.67     11.81 o
  12   6   4       20.38       15.98      7.23 o
  13   6   4       92.14       93.33     13.17 o
  14   6   4       17.02        8.82      8.37 o
  15   6   4        2.67       -1.02      9.06 o
  16   6   4        2.58        2.07      8.66 o
   0   7   4      357.90      374.92     25.02 o
   1   7   4       58.72       40.07     10.37 o
   2   7   4       37.43       31.82      7.94 o
   3   7   4       23.15       20.21      7.71 o
   4   7   4       81.78       74.90     11.12 o
   5   7   4       38.15       42.89      9.17 o
   6   7   4       31.07       39.81      9.34 o
   7   7   4       98.88      135.14     21.02 o
   8   7   4        5.20        8.09     10.40 o
   9   7   4       24.17       26.01     11.52 o
  10   7   4        0.64       19.27     13.66 o
  11   7   4       22.55       10.42     10.76 o
  12   7   4       24.43       26.29     19.40 o
  13   7   4        8.99       23.52     16.45 o
   0   8   4       10.81        4.12     11.10 o
   1   8   4        3.89       -6.58     16.29 o
   2   8   4       10.23        9.45     16.40 o
   3   8   4        9.78       40.72     16.93 o
   4   8   4       19.06       26.34     17.70 o
   5   8   4       16.19       32.67     19.63 o
   6   8   4        8.93       15.13     14.59 o
   7   8   4       14.91        9.70     16.96 o
   8   8   4        1.79      -13.53     21.51 o
   9   8   4        8.99        6.63     15.67 o
   2   0   5     5727.04     5807.65     30.54 o
   4   0   5    60083.00    62317.87    841.93 o
   6   0   5     9656.53     9783.66     93.79 o
   8   0   5      377.81      335.11     16.85 o
  10   0   5     2755.72     2837.96     52.64 o
  12   0   5      483.13      468.10     23.19 o
  14   0   5       66.76       70.77     10.33 o
  16   0   5       99.47       95.24     23.16 o
  18   0   5        2.11        1.58      7.26 o
  20   0   5       66.07       94.16     16.48 o
   1   1   5     6154.93     6010.87     31.45 o
   2   1   5       92.10       76.46      2.50 o
   3   1   5      637.42      661.60      7.75 o
   4   1   5     5101.59     5113.39     43.80 o
   5   1   5     4836.96     5077.48     55.73 o
   6   1   5     1280.38     1324.77     15.84 o
   7   1   5     2292.50     2283.65     25.76 o
   8   1   5     2105.19     2210.62     27.07 o
   9   1   5      654.65      691.95     16.25 o
  10   1   5       66.50       62.54      5.97 o
  11   1   5       96.20       93.95      6.67 o
  12   1   5      649.99      630.46     17.83 o
  13   1   5      102.08       84.55      6.96 o
  14   1   5       15.50       10.56      6.04 o
  15   1   5       15.78        8.35      4.69 o
  16   1   5       25.54       13.36      6.03 o
  17   1   5        6.80        6.25      8.23 o
  18   1   5       77.31       94.98     10.68 o
  19   1   5       15.91       27.72      7.46 o
  20   1   5       47.75       60.56      9.99 o
  21   1   5       19.65       47.09     10.55 o
   1   2   5     1111.68     1133.80     15.27 o
   2   2   5      135.83      123.72      3.00 o
   3   2   5     1397.40     1500.73     10.80 o
   4   2   5      251.65      252.63      4.90 o
   5   2   5     1645.94     1674.88     17.25 o
   6   2   5     2477.55     2573.34     26.98 o
   7   2   5     3875.74     4041.34     35.32 o
   8   2   5      170.72      162.63      7.91 o
   9   2   5      227.44      213.20      9.13 o
  10   2   5       90.90       98.64      6.42 o
  11   2   5       68.20       54.34      5.40 o
  12   2   5       16.65       15.40      3.71 o
  13   2   5       24.68       13.63      3.92 o
  14   2   5       28.25       15.82      4.55 o
  15   2   5       18.21       -0.47      5.11 o
  16   2   5       21.98        9.53      5.70 o
  17   2   5        6.45        4.68      4.66 o
  18   2   5       33.85       32.64      7.08 o
  19   2   5       57.33       55.36      8.55 o
  20   2   5        9.43       40.24     10.70 o
  21   2   5      119.08      167.52     18.09 o
   1   3   5      343.23      321.64      5.45 o
   2   3   5      472.69      441.04      5.52 o
   3   3   5     2831.56     2907.86     14.96 o
   4   3   5      887.58      857.33      9.11 o
   5   3   5     1410.46     1494.38     13.22 o
   6   3   5     1780.94     1919.69     20.88 o
   7   3   5      258.46      300.64      9.03 o
   8   3   5      458.55      461.03     13.63 o
   9   3   5       93.71       93.37      6.88 o
  10   3   5      208.20      207.55     10.39 o
  11   3   5       76.49       77.13      6.57 o
  12   3   5      261.26      285.30     13.43 o
  13   3   5      110.54      114.95      9.09 o
  14   3   5      101.35       91.62      8.22 o
  15   3   5       44.45       19.54      5.56 o
  16   3   5       71.49       57.50      6.94 o
  17   3   5        1.06      -10.70      7.13 o
  18   3   5      101.34       99.84     10.86 o
  19   3   5       40.99       52.08      9.59 o
  20   3   5        1.75       13.51      9.70 o
   1   4   5      239.40      228.34      6.85 o
   2   4   5      685.48      735.44      9.40 o
   3   4   5      535.02      565.68      7.10 o
   4   4   5      138.47      122.20      3.99 o
   5   4   5      116.70       99.16      4.02 o
   6   4   5       32.72       38.21      2.83 o
   7   4   5      147.11      165.23      6.01 o
   8   4   5       22.12       16.62      2.97 o
   9   4   5      110.94       90.54      5.83 o
  10   4   5      587.84      612.08     17.54 o
  11   4   5       25.23       27.21      4.39 o
  12   4   5       29.20       25.75      4.93 o
  13   4   5       38.12       22.84      9.25 o
  14   4   5       16.00        6.09      7.46 o
  15   4   5       31.94       38.97      6.15 o
  16   4   5        1.24       -6.06      4.66 o
  17   4   5       18.34       22.22      6.67 o
  18   4   5      110.91      122.16     12.22 o
  19   4   5       14.30       26.53      7.16 o
   1   5   5      189.21      185.72      8.33 o
   2   5   5      442.83      385.39     12.00 o
   3   5   5      399.16      359.28      6.70 o
   4   5   5      241.09      247.95      5.96 o
   5   5   5      376.27      409.82      9.24 o
   6   5   5      271.67      269.51      8.14 o
   7   5   5       40.54       36.75      3.24 o
   8   5   5       14.67       14.50      3.21 o
   9   5   5       66.37       62.80      5.06 o
  10   5   5      254.36      238.48     10.07 o
  11   5   5        9.07        3.21      3.54 o
  12   5   5       58.47       53.40      5.66 o
  13   5   5      163.16      164.60     10.50 o
  14   5   5       16.76       19.74      5.02 o
  15   5   5       53.95       59.15      7.51 o
  16   5   5        8.07        8.22      5.40 o
  17   5   5       16.52        5.91      7.38 o
  18   5   5        9.19       10.80      8.13 o
   1   6   5      140.21      134.92     11.44 o
   2   6   5       18.94       10.27      5.62 o
   3   6   5        5.42        4.75      4.87 o
   4   6   5      364.86      424.54     19.46 o
   5   6   5       44.63       32.52      6.05 o
   6   6   5       54.32       49.02      9.47 o
   7   6   5      148.29      154.11     13.02 o
   8   6   5       34.05       45.77     10.41 o
   9   6   5       90.69       98.53     11.22 o
  10   6   5       33.54       28.21      6.90 o
  11   6   5       11.58       17.14      6.96 o
  12   6   5       40.36       38.59      8.83 o
  13   6   5       48.79       69.99     11.65 o
  14   6   5       15.86       17.15      9.46 o
  15   6   5       52.85       54.95     21.10 o
  16   6   5        7.97        9.65     10.09 o
   1   7   5       33.12       42.86      8.47 o
   2   7   5        8.26       -0.67      5.83 o
   3   7   5      133.08      148.09     17.33 o
   4   7   5       28.07       26.76      8.52 o
   5   7   5       37.50       43.41     10.38 o
   6   7   5       11.41       23.51      8.72 o
   7   7   5       41.21       41.32      9.79 o
   8   7   5       33.64       21.29     10.18 o
   9   7   5       17.54       27.21     17.35 o
  10   7   5       82.66      124.67     29.86 o
  11   7   5        6.33       23.44     17.20 o
  12   7   5       11.93       12.99     17.95 o
  13   7   5        1.47        7.55     14.41 o
   1   8   5        6.63        7.32      9.51 o
   2   8   5       29.07       58.00     25.94 o
   3   8   5       23.19        4.21     12.74 o
   4   8   5        4.89       28.05     17.94 o
   5   8   5        7.26       -2.06     15.60 o
   6   8   5       10.54        0.82     16.45 o
   7   8   5       20.27       13.85     13.62 o
   8   8   5       29.55       23.53     17.04 o
   9   8   5        9.63       -5.68     19.25 o
   0   0   6      133.61      165.51      6.81 o
   2   0   6      788.84      767.55     11.80 o
   4   0   6     9746.84    10293.17    112.12 o
   6   0   6     4972.48     4960.09     91.71 o
   8   0   6     3202.31     3141.48     49.90 o
  10   0   6     2008.66     2137.46     45.94 o
  12   0   6      142.13      138.03     13.02 o
  14   0   6      104.80       96.86     12.57 o
  16   0   6       13.47        0.10      7.26 o
  18   0   6       32.96       46.57     11.71 o
  20   0   6       36.85       70.83     17.05 o
   0   1   6     1779.41     1668.55     37.02 o
   1   1   6     7032.84     6849.50     40.17 o
   2   1   6     2263.38     2188.02     18.40 o
   3   1   6     5410.06     5483.48     37.84 o
   4   1   6      655.32      681.94      8.57 o
   5   1   6     1597.00     1537.62     18.97 o
   6   1   6     1912.82     1928.49     20.91 o
   7   1   6     1195.97     1273.00     21.39 o
   8   1   6      329.49      366.00     12.31 o
   9   1   6      758.84      796.55     19.17 o
  10   1   6      601.74      562.62     17.06 o
  11   1   6      407.53      383.49     14.65 o
  12   1   6        0.63       -2.16      4.43 o
  13   1   6      145.10      135.60      9.94 o
  14   1   6       11.15        1.97      5.18 o
  15   1   6       44.72       25.88      6.79 o
  16   1   6        0.56      -11.59      9.13 o
  17   1   6        7.08       -4.21      5.93 o
  18   1   6       55.63       74.27     10.46 o
  19   1   6       20.24       22.02      7.46 o
  20   1   6       35.17       57.30      9.59 o
  21   1   6        8.54       28.34     10.20 o
   0   2   6     4832.71     4823.11     83.58 o
   1   2   6     2019.23     1982.49     28.72 o
   2   2   6      313.37      313.42      4.53 o
   3   2   6      544.77      522.21      7.30 o
   4   2   6       77.36       88.39      3.24 o
   5   2   6      301.95      285.38      5.89 o
   6   2   6     1833.03     1903.01     19.93 o
   7   2   6     2277.54     2338.74     28.26 o
   8   2   6     1740.31     1796.47     25.10 o
   9   2   6      296.27      286.01     10.76 o
  10   2   6      213.83      212.39      9.63 o
  11   2   6       34.08       42.66      4.59 o
  12   2   6       75.24       72.91      6.75 o
  13   2   6       41.62       41.19      5.34 o
  14   2   6       17.51        7.83      4.09 o
  15   2   6       49.23       37.26      4.92 o
  16   2   6      169.83      190.89     11.61 o
  17   2   6       17.27       14.44      5.34 o
  18   2   6       42.79       33.17      8.24 o
  19   2   6      143.03      190.06     15.32 o
  20   2   6        5.95       28.17      9.68 o
  21   2   6       33.95       66.66     25.67 o
   0   3   6      544.26      536.37     13.67 o
   1   3   6      283.57      318.39      6.27 o
   2   3   6     1254.83     1308.94     15.39 o
   3   3   6     1943.62     2003.67     13.46 o
   4   3   6      819.96      875.74      9.01 o
   5   3   6       51.74       38.90      2.23 o
   6   3   6       43.38       46.09      3.29 o
   7   3   6      245.93      239.10      7.21 o
   8   3   6        1.56       -3.14      4.72 o
   9   3   6      229.64      225.39      9.63 o
  10   3   6       71.37       79.62      6.07 o
  11   3   6      110.57       96.59      6.93 o
  12   3   6      101.41      108.57      7.76 o
  13   3   6       13.62        4.22      4.40 o
  14   3   6       85.91       73.53      6.64 o
  15   3   6       80.62       71.21      7.72 o
  16   3   6       12.43       16.69      5.83 o
  17   3   6        7.04        2.91      6.22 o
  18   3   6        5.04       14.62     13.34 o
  19   3   6       19.22        7.14     12.01 o
  20   3   6       29.11       73.91     12.17 o
   0   4   6      474.03      507.80     14.53 o
   1   4   6      131.50      118.49      3.82 o
   2   4   6       74.98       67.49      2.69 o
   3   4   6      245.17      265.28      5.59 o
   4   4   6      158.17      158.65      4.56 o
   5   4   6       35.09       27.25      2.37 o
   6   4   6       31.39       38.18      2.90 o
   7   4   6       30.18       38.03      3.11 o
   8   4   6      171.07      169.65      7.00 o
   9   4   6      328.89      315.18     10.27 o
  10   4   6      496.38      502.82     15.15 o
  11   4   6       94.60       83.76      7.16 o
  12   4   6        4.92        2.64      4.39 o
  13   4   6       30.54       20.64      4.59 o
  14   4   6       31.90       34.12      5.75 o
  15   4   6        3.87       -0.95      7.04 o
  16   4   6       52.68       69.51      8.65 o
  17   4   6       27.44       32.14      7.38 o
  18   4   6       16.92       21.99      7.92 o
  19   4   6       12.94       18.39      8.38 o
   0   5   6      306.03      282.49     17.38 o
   1   5   6        4.88        4.43      0.79 o
   2   5   6       33.83       34.69      2.05 o
   3   5   6       74.90       71.85      2.91 o
   4   5   6      564.26      622.96     10.37 o
   5   5   6      530.83      570.05     10.94 o
   6   5   6      356.53      343.85      9.21 o
   7   5   6      183.91      194.77      7.25 o
   8   5   6        9.25       10.84      3.19 o
   9   5   6      158.15      158.53      8.19 o
  10   5   6       65.35       64.01      5.55 o
  11   5   6        5.73       -2.93      3.68 o
  12   5   6       30.65       27.67      6.51 o
  13   5   6       31.72       29.67      6.17 o
  14   5   6        3.20       -3.30      4.96 o
  15   5   6       66.51       76.67      9.56 o
  16   5   6       50.56       58.44      9.01 o
  17   5   6        6.53        8.89      6.28 o
   0   6   6      119.75      116.84     14.11 o
   1   6   6      110.16       98.57      9.93 o
   2   6   6      294.96      300.87     18.65 o
   3   6   6       86.66       81.46     10.79 o
   4   6   6       78.05      100.25     10.64 o
   5   6   6        5.82        5.47      4.92 o
   6   6   6       51.05       41.82      6.74 o
   7   6   6      173.17      164.18     13.10 o
   8   6   6       75.54       75.29      9.86 o
   9   6   6       44.04       41.57      8.45 o
  10   6   6       13.89        8.90      6.07 o
  11   6   6       19.53       24.37      7.61 o
  12   6   6        3.19       20.42      7.69 o
  13   6   6        6.07       -4.33      8.59 o
  14   6   6       12.52       24.32     10.14 o
  15   6   6       37.85       28.46     12.00 o
   0   7   6       87.82       92.02     14.85 o
   1   7   6       77.93       80.70     12.28 o
   2   7   6       22.60       11.94      7.34 o
   3   7   6        8.99       11.09      9.60 o
   4   7   6       28.35       30.29     11.28 o
   5   7   6       59.94       71.44     14.72 o
   6   7   6      128.63      136.42     18.68 o
   7   7   6       26.84       27.99     17.75 o
   8   7   6      116.90      109.27     17.98 o
   9   7   6       24.74       26.09     11.13 o
  10   7   6       25.74       51.76     15.76 o
  11   7   6       11.12        0.34     14.90 o
  12   7   6       15.71       47.08     22.86 o
  13   7   6        7.77        9.53     18.37 o
   0   8   6       15.39       24.27     14.69 o
   1   8   6       36.95       52.87     16.68 o
   2   8   6       19.44        4.08     15.38 o
   3   8   6       11.37        6.25     11.94 o
   4   8   6       28.59        2.58     16.43 o
   5   8   6        4.52       11.31     13.93 o
   6   8   6        4.34      -17.17     17.27 o
   7   8   6       10.23      -36.24     24.16 o
   8   8   6       24.11       45.72     23.55 o
   9   8   6       19.19        4.73     18.69 o
   2   0   7     3125.15     3091.07     40.41 o
   4   0   7    10832.39    11132.34    300.00 o
   6   0   7     1009.03      923.02     21.85 o
   8   0   7     5712.54     5866.33     85.37 o
  10   0   7      126.86      119.46     11.90 o
  12   0   7      178.53      202.92     15.88 o
  14   0   7      101.06       91.51     12.07 o
  16   0   7       19.29        7.09      6.87 o
  18   0   7        0.03      -11.08      8.67 o
  20   0   7       99.30      136.48     21.05 o
   1   1   7     2370.60     2334.49     22.66 o
   2   1   7       88.20       85.40      2.93 o
   3   1   7     5164.34     5446.00     33.88 o
   4   1   7      728.12      801.23     10.05 o
   5   1   7      754.70      745.02     10.67 o
   6   1   7     2326.60     2252.24     21.98 o
   7   1   7     4409.87     4509.03     38.33 o
   8   1   7      562.33      559.20     16.08 o
   9   1   7      763.41      745.90     18.82 o
  10   1   7     1141.95     1150.82     24.30 o
  11   1   7      374.25      362.79     14.41 o
  12   1   7       24.28       16.58      4.00 o
  13   1   7       55.14       41.98      5.39 o
  14   1   7       42.07       35.12      6.18 o
  15   1   7        4.81      -13.68      9.12 o
  16   1   7        8.29       -7.65      5.98 o
  17   1   7       23.63        2.20      9.29 o
  18   1   7       37.84       37.77      7.72 o
  19   1   7       70.24       74.35     10.80 o
  20   1   7       47.69      107.57     13.34 o
  21   1   7        1.12       35.97     13.73 o
   1   2   7       56.65       60.06      2.90 o
   2   2   7     5351.25     5306.03     38.07 o
   3   2   7      906.32      886.87      9.30 o
   4   2   7      499.61      532.51      7.80 o
   5   2   7       99.10       95.89      3.86 o
   6   2   7     1825.03     1910.37     20.24 o
   7   2   7     2961.93     3022.48     26.97 o
   8   2   7     1380.83     1330.17     22.32 o
   9   2   7      380.76      392.70     12.64 o
  10   2   7      129.35      133.64      8.06 o
  11   2   7       32.15       31.67      4.82 o
  12   2   7        3.16       11.80      6.19 o
  13   2   7       48.03       31.42      9.77 o
  14   2   7       68.46       51.15      6.97 o
  15   2   7       21.23        6.65      6.54 o
  16   2   7        0.96      -10.59      7.06 o
  17   2   7        2.42      -10.14      6.76 o
  18   2   7       81.54       97.55     16.34 o
  19   2   7       41.03       57.26     10.78 o
  20   2   7       11.20       56.13     11.34 o
   1   3   7       82.44       66.55      3.14 o
   2   3   7     1396.64     1381.91     13.76 o
   3   3   7      300.31      300.70      7.33 o
   4   3   7      313.01      361.93      6.39 o
   5   3   7      599.42      622.20      9.37 o
   6   3   7     1074.72     1170.06     14.22 o
   7   3   7      259.92      255.55      7.55 o
   8   3   7      271.30      271.26      8.86 o
   9   3   7       17.26       10.03      3.11 o
  10   3   7       15.47       13.80      3.52 o
  11   3   7       11.81        5.86      3.66 o
  12   3   7       17.62       12.80      3.94 o
  13   3   7       64.61       55.35      5.97 o
  14   3   7       23.06       11.30      4.54 o
  15   3   7       10.87       -1.39      6.28 o
  16   3   7        1.41        0.48      7.20 o
  17   3   7        5.27       -7.96      6.50 o
  18   3   7       14.23       13.06      9.01 o
  19   3   7       29.29       40.16     10.76 o
  20   3   7       42.33       83.74     12.98 o
   1   4   7      422.54      401.02     14.56 o
   2   4   7       96.05       96.39      4.44 o
   3   4   7      450.68      479.62     11.59 o
   4   4   7      199.01      172.85      5.99 o
   5   4   7      413.42      403.40      7.74 o
   6   4   7       76.94       75.93      3.97 o
   7   4   7       10.49        6.82      2.21 o
   8   4   7      253.88      244.14      8.63 o
   9   4   7      745.94      763.73     15.75 o
  10   4   7       67.07       55.07      4.71 o
  11   4   7      133.00      128.05      7.55 o
  12   4   7      102.05      107.90      7.81 o
  13   4   7      171.24      167.95     10.10 o
  14   4   7        0.72        5.83      4.69 o
  15   4   7       83.38       91.35      9.01 o
  16   4   7       46.73       40.72      6.65 o
  17   4   7       62.63       80.48     10.37 o
  18   4   7      114.21      125.49     13.13 o
  19   4   7        5.69        4.91      7.63 o
   1   5   7       30.74       34.65      2.04 o
   2   5   7       42.25       38.57      3.93 o
   3   5   7       10.48       10.18      2.21 o
   4   5   7      192.67      168.33      6.01 o
   5   5   7       70.31       83.30      4.44 o
   6   5   7      263.24      281.70      8.62 o
   7   5   7       87.15       92.21      5.32 o
   8   5   7       77.07       84.47      5.49 o
   9   5   7       63.25       62.84      5.12 o
  10   5   7       70.38       76.25      5.91 o
  11   5   7       86.52       85.13      6.58 o
  12   5   7       21.72       11.90      4.94 o
  13   5   7        7.82        4.18      4.60 o
  14   5   7       21.33       24.75      6.14 o
  15   5   7       45.50       40.61      7.63 o
  16   5   7       17.92       19.84      6.72 o
  17   5   7       26.39       37.06      8.79 o
   1   6   7      379.54      352.50     18.11 o
   2   6   7       56.25       51.52      7.39 o
   3   6   7      448.67      529.70     22.72 o
   4   6   7      276.98      283.48     16.58 o
   5   6   7       15.51        8.71      4.68 o
   6   6   7       16.10       19.39      5.86 o
   7   6   7       75.86       59.90      9.51 o
   8   6   7        1.43       -5.46      6.18 o
   9   6   7       31.72       34.03      9.09 o
  10   6   7       34.75       38.73      7.52 o
  11   6   7        7.39        2.31      7.59 o
  12   6   7       19.36       20.45      7.87 o
  13   6   7       19.87       22.27      8.42 o
  14   6   7        0.50        9.89      9.10 o
  15   6   7       10.47        4.21     15.97 o
   1   7   7      143.22      150.72     15.96 o
   2   7   7       54.65       40.22      8.36 o
   3   7   7       54.07       47.56     11.88 o
   4   7   7       13.10        9.85      8.58 o
   5   7   7        4.72       12.54      9.48 o
   6   7   7       33.50       39.82     12.06 o
   7   7   7       28.53       30.99     25.62 o
   8   7   7       43.81       92.53     28.79 o
   9   7   7        1.08       -0.63     14.26 o
  10   7   7       31.22       38.74     12.56 o
  11   7   7        2.12        6.56     10.21 o
  12   7   7        0.76        4.66     20.51 o
   1   8   7        1.33        3.41      9.22 o
   2   8   7       50.92       67.16     27.87 o
   3   8   7        3.36       18.12     21.52 o
   4   8   7       21.85       18.88     13.21 o
   5   8   7       23.77       21.09     17.43 o
   6   8   7        0.17      -11.32     14.51 o
   7   8   7        0.26      -15.36     20.99 o
   8   8   7       10.28       15.29     13.73 o
   0   0   8     3437.64     3242.85    136.36 o
   2   0   8     1465.93     1472.73     25.29 o
   4   0   8      924.03     1025.16     18.33 o
   6   0   8     2965.42     2879.27     38.84 o
   8   0   8     4620.33     4752.26     55.41 o
  10   0   8     2690.33     2551.85     51.88 o
  12   0   8      597.17      592.17     27.28 o
  14   0   8        7.22      -16.03     10.69 o
  16   0   8       73.52       76.16     11.49 o
  18   0   8        4.82       17.85     10.46 o
  20   0   8      109.35      129.79     19.53 o
   0   1   8       58.56       63.50      5.02 o
   1   1   8      483.23      441.64      7.39 o
   2   1   8      931.27      962.00     12.20 o
   3   1   8     2208.95     2175.71     19.62 o
   4   1   8       11.19        0.93      3.55 o
   5   1   8      140.53      113.48      4.59 o
   6   1   8      845.11      865.92     14.00 o
   7   1   8     6769.14     6913.36     47.25 o
   8   1   8    15929.55    16198.51    133.61 o
   9   1   8      477.91      483.57     15.86 o
  10   1   8       48.38       51.76      6.32 o
  11   1   8      321.79      304.22     13.47 o
  12   1   8       77.44       90.39      7.96 o
  13   1   8      174.73      157.12     10.52 o
  14   1   8       34.90       14.58      7.27 o
  15   1   8       67.76       58.99      7.01 o
  16   1   8        7.31       -0.46      8.76 o
  17   1   8       50.49       60.24      8.88 o
  18   1   8      228.21      277.98     17.37 o
  19   1   8       22.40       57.80     10.14 o
  20   1   8       40.95       78.66     11.83 o
   0   2   8     3376.79     3354.35     81.64 o
   1   2   8     1397.33     1567.03     22.25 o
   2   2   8      191.32      192.60      4.37 o
   3   2   8       13.90       14.39      1.58 o
   4   2   8     3236.48     3294.43     28.96 o
   5   2   8      526.56      539.30      9.66 o
   6   2   8      902.17      919.46     14.27 o
   7   2   8     1694.45     1674.47     20.55 o
   8   2   8      471.88      486.84     12.84 o
   9   2   8      916.65      970.64     18.91 o
  10   2   8      654.49      656.56     17.60 o
  11   2   8      628.61      650.30     19.58 o
  12   2   8      196.48      181.66     10.86 o
  13   2   8      129.73      120.67     11.08 o
  14   2   8       28.69       10.42      9.55 o
  15   2   8      153.90      137.43     10.24 o
  16   2   8       15.54        8.78      7.78 o
  17   2   8      179.81      212.59     14.46 o
  18   2   8      108.59      143.22     13.31 o
  19   2   8        1.57       18.01      8.04 o
  20   2   8       34.18       54.38     10.48 o
   0   3   8     1676.43     1751.29     49.53 o
   1   3   8      677.64      699.12     12.49 o
   2   3   8      371.79      415.27      7.17 o
   3   3   8      770.41      825.32     10.86 o
   4   3   8      348.91      345.02      6.49 o
   5   3   8     1163.41     1133.88     13.48 o
   6   3   8       88.09       88.02      4.48 o
   7   3   8      339.29      325.86      9.26 o
   8   3   8       20.03       16.01      3.16 o
   9   3   8      298.04      296.33     10.54 o
  10   3   8      189.59      201.44      9.13 o
  11   3   8        0.61       -5.38      4.33 o
  12   3   8       28.22       18.16      5.84 o
  13   3   8       96.04       83.52      6.90 o
  14   3   8       17.91        2.50      6.01 o
  15   3   8       22.96       15.08      5.42 o
  16   3   8       23.93       33.69      9.00 o
  17   3   8       19.97       19.23      6.21 o
  18   3   8       58.82       69.65     11.11 o
  19   3   8       93.16      109.72     13.88 o
  20   3   8        9.82       20.81     10.21 o
   0   4   8      750.87      759.01     34.20 o
   1   4   8      912.47      924.21     22.88 o
   2   4   8      120.86      114.56      5.54 o
   3   4   8       18.22       17.07      2.08 o
   4   4   8       48.73       60.74      3.33 o
   5   4   8      277.95      257.23      7.13 o
   6   4   8      185.30      195.69      6.84 o
   7   4   8      251.84      247.89      8.19 o
   8   4   8       11.68       15.59      3.36 o
   9   4   8      915.78      957.93     17.76 o
  10   4   8      294.87      321.02     11.45 o
  11   4   8      250.62      270.53     11.09 o
  12   4   8        7.76        4.74      3.82 o
  13   4   8       45.16       43.39      5.00 o
  14   4   8       10.83        5.56      4.98 o
  15   4   8       58.29       58.57      8.14 o
  16   4   8       13.22       18.06      6.40 o
  17   4   8       33.38       44.23     10.28 o
  18   4   8       36.93       48.05      8.80 o
  19   4   8        8.55       14.88      7.66 o
   0   5   8     1035.10      986.56     61.12 o
   1   5   8      118.23      101.70      6.19 o
   2   5   8       65.11       62.46      4.49 o
   3   5   8       63.29       69.52      4.86 o
   4   5   8        6.91        4.73      3.26 o
   5   5   8       55.35       54.73      4.44 o
   6   5   8     1033.72     1062.70     18.82 o
   7   5   8      129.51      126.85      7.33 o
   8   5   8      139.43      143.01      6.91 o
   9   5   8      141.37      142.43      8.72 o
  10   5   8       57.36       59.36      6.27 o
  11   5   8       13.33       19.33      4.65 o
  12   5   8       14.25        2.14      4.84 o
  13   5   8       17.18       22.81      6.59 o
  14   5   8       10.43        7.04      5.15 o
  15   5   8       27.39       17.16      6.23 o
  16   5   8       87.03       80.40     12.63 o
  17   5   8       15.74       30.35      9.82 o
   0   6   8       36.17       21.95     15.06 o
   1   6   8      376.02      408.23     18.84 o
   2   6   8       10.17        7.45      4.89 o
   3   6   8      668.24      718.21     26.59 o
   4   6   8      109.06      120.82     11.89 o
   5   6   8      105.10       99.87     11.23 o
   6   6   8      341.81      355.45     19.05 o
   7   6   8       55.85       57.93      8.95 o
   8   6   8       62.53       69.28      9.69 o
   9   6   8       40.36       56.02      8.49 o
  10   6   8       26.48       26.11      7.31 o
  11   6   8        1.38        7.13      7.44 o
  12   6   8       10.81        4.26     10.64 o
  13   6   8       30.13       23.25     11.89 o
  14   6   8        5.75       11.10      7.93 o
  15   6   8        5.26        7.90     11.33 o
   0   7   8       21.15        8.90      7.09 o
   1   7   8       20.51       14.30      7.57 o
   2   7   8       48.79       48.70      9.85 o
   3   7   8        9.86        2.07     16.50 o
   4   7   8       82.80      121.37     18.78 o
   5   7   8       25.42       34.98     12.25 o
   6   7   8       13.37       14.05     18.71 o
   7   7   8       17.38       -4.49      9.58 o
   8   7   8       80.23       84.81     18.99 o
   9   7   8       18.06        4.70      9.00 o
  10   7   8        1.07       -2.28      9.65 o
  11   7   8       31.49       34.98      8.96 o
  12   7   8        7.16       12.87      8.47 o
   0   8   8       26.02       15.78     15.18 o
   1   8   8       14.66        1.04      9.07 o
   2   8   8        8.19       11.55      9.99 o
   3   8   8        4.66       12.71     15.22 o
   4   8   8       23.94       26.92     22.04 o
   5   8   8        3.50       -5.66     14.05 o
   6   8   8        7.95      -23.80     16.85 o
   7   8   8        3.43      -13.68     21.30 o
   8   8   8        2.01       -7.80     17.26 o
   2   0   9      752.05      850.29     17.23 o
   4   0   9      544.02      569.96     21.43 o
   6   0   9     2290.89     2447.67     36.93 o
   8   0   9       91.72       94.91      9.36 o
  10   0   9       74.79       78.82     10.74 o
  12   0   9      456.77      448.49     24.19 o
  14   0   9      183.39      179.21     16.27 o
  16   0   9       39.92       42.61      8.55 o
  18   0   9       26.60       19.29     11.39 o
  20   0   9       35.34       71.44     16.19 o
   1   1   9       36.87       36.35      2.29 o
   2   1   9      378.18      382.09      6.88 o
   3   1   9      363.93      359.21      7.05 o
   4   1   9      766.66      829.32     13.50 o
   5   1   9       86.55       78.48      5.70 o
   6   1   9      386.54      386.05      9.61 o
   7   1   9      640.67      743.41     15.50 o
   8   1   9     7594.40     7688.04     51.02 o
   9   1   9      598.90      622.22     15.69 o
  10   1   9      568.49      565.24     16.38 o
  11   1   9       47.56       25.99      6.11 o
  12   1   9      158.33      170.75     10.69 o
  13   1   9      143.84      146.23     12.99 o
  14   1   9       94.82       66.15     10.71 o
  15   1   9      123.56      100.45      8.89 o
  16   1   9       77.76       73.33      8.56 o
  17   1   9        5.85       -9.21      6.14 o
  18   1   9       83.13      108.53     11.92 o
  19   1   9       18.16       31.54      8.43 o
  20   1   9       99.70      128.26     13.57 o
   1   2   9     1367.49     1455.06     30.78 o
   2   2   9      866.90      886.77     10.92 o
   3   2   9      505.97      539.68      8.20 o
   4   2   9      776.56      827.47     12.11 o
   5   2   9      351.86      367.94      7.92 o
   6   2   9     1890.22     1914.52     21.10 o
   7   2   9      348.49      348.93     10.52 o
   8   2   9      110.77      105.23      6.45 o
   9   2   9      397.50      391.74     12.39 o
  10   2   9       48.97       64.40      5.66 o
  11   2   9      686.64      749.93     18.37 o
  12   2   9        5.16       -5.92      7.01 o
  13   2   9      120.16       84.81     10.92 o
  14   2   9       78.94       71.67     11.70 o
  15   2   9       56.86       36.03      6.40 o
  16   2   9       20.13       17.48      8.04 o
  17   2   9      347.48      421.02     23.54 o
  18   2   9      173.83      216.61     15.99 o
  19   2   9        6.94       24.09      7.76 o
  20   2   9        1.89       27.14      8.66 o
   1   3   9       86.38       84.65      4.13 o
   2   3   9      146.91      138.48      4.28 o
   3   3   9      223.42      207.73      5.20 o
   4   3   9      286.93      244.88      5.92 o
   5   3   9      568.23      566.24      9.72 o
   6   3   9       69.38       75.80      4.18 o
   7   3   9       99.52      111.73      5.34 o
   8   3   9       64.89       81.80      5.56 o
   9   3   9       71.83       64.93      5.35 o
  10   3   9       72.76       63.37      5.39 o
  11   3   9       12.03        6.89      3.61 o
  12   3   9      373.38      383.63     13.88 o
  13   3   9       32.88       34.09      4.93 o
  14   3   9        6.95        0.32      4.58 o
  15   3   9      216.06      248.77     13.73 o
  16   3   9        2.29        9.13      5.13 o
  17   3   9       31.83       34.15      7.15 o
  18   3   9        0.74       14.20      7.23 o
  19   3   9       33.77       16.53      7.57 o
  20   3   9        3.14       18.59      9.81 o
   1   4   9      701.39      671.49     23.92 o
   2   4   9      116.73      110.58      6.99 o
   3   4   9      118.44       93.17      4.09 o
   4   4   9       58.17       63.61      3.62 o
   5   4   9       82.54       81.97      3.91 o
   6   4   9       31.74       25.05      3.41 o
   7   4   9      239.93      230.30      8.94 o
   8   4   9      504.86      494.85     13.43 o
   9   4   9      252.85      246.49     10.01 o
  10   4   9       67.45       75.79      6.26 o
  11   4   9      110.33      119.16      8.51 o
  12   4   9       41.59       38.57      5.01 o
  13   4   9       18.10       13.64      4.44 o
  14   4   9       16.91        9.73      4.76 o
  15   4   9       10.54       23.57      6.55 o
  16   4   9       15.03       13.47      6.03 o
  17   4   9       22.33       24.12      7.25 o
  18   4   9        3.30        2.59      7.75 o
   1   5   9      473.33      435.88     17.17 o
   2   5   9      598.75      591.69     13.31 o
   3   5   9      417.09      415.35     11.07 o
   4   5   9       53.49       40.49      5.59 o
   5   5   9      374.35      401.55     11.30 o
   6   5   9      709.60      741.19     16.29 o
   7   5   9       99.64       95.23      6.42 o
   8   5   9       96.43       85.02      6.36 o
   9   5   9       11.22        7.10      4.05 o
  10   5   9      275.42      301.97     13.45 o
  11   5   9       46.56       52.00      6.25 o
  12   5   9       87.76       92.90      8.66 o
  13   5   9       74.39       78.82      8.30 o
  14   5   9       26.14       16.67      5.40 o
  15   5   9       74.75       65.04      8.28 o
  16   5   9       22.63       23.70      6.97 o
  17   5   9        8.64        6.83      8.79 o
   1   6   9       39.67       28.04      7.15 o
   2   6   9       12.77       20.73      7.48 o
   3   6   9      541.39      534.99     29.72 o
   4   6   9      118.99      127.29     14.41 o
   5   6   9       61.26       42.28      9.53 o
   6   6   9       43.08       36.81     19.46 o
   7   6   9       49.73       50.62     10.06 o
   8   6   9       14.57       20.83      7.37 o
   9   6   9       21.41       13.17      8.86 o
  10   6   9       78.10       77.42     12.85 o
  11   6   9       24.30       17.18      8.23 o
  12   6   9      111.90      130.10     17.70 o
  13   6   9       34.50       25.34     21.41 o
  14   6   9       18.14       15.31      9.96 o
  15   6   9       10.79        7.72     11.02 o
   1   7   9       40.65       25.97      7.84 o
   2   7   9       11.98        6.35      7.25 o
   3   7   9       11.49        9.51      8.96 o
   4   7   9       55.25       49.93     12.54 o
   5   7   9        8.67       18.57     10.43 o
   6   7   9       19.39        5.38      8.74 o
   7   7   9       10.67       12.70      9.44 o
   8   7   9       20.69       40.11     14.92 o
   9   7   9        8.71       15.26      8.91 o
  10   7   9        3.62        9.14      8.04 o
  11   7   9        6.93       21.34     11.28 o
  12   7   9        7.52       16.74     13.33 o
   1   8   9       30.56       23.62     12.70 o
   2   8   9        5.99        2.41     11.18 o
   3   8   9       35.57       53.33     23.52 o
   4   8   9        8.58       24.35     21.76 o
   5   8   9       19.70       29.63     22.09 o
   6   8   9        1.34      -13.17     19.28 o
   7   8   9        9.17       39.88     23.47 o
   8   8   9        9.35       10.80     17.13 o
   0   0  10     1025.44     1074.03     45.72 o
   2   0  10     1600.45     1530.48     34.29 o
   4   0  10      939.00     1084.58     26.69 o
   6   0  10     4105.46     4365.51     51.25 o
   8   0  10     1314.09     1364.30     30.80 o
  10   0  10       41.89       45.02      7.87 o
  12   0  10        7.52       -0.32      7.02 o
  14   0  10       38.05       41.45     12.89 o
  16   0  10      182.78      181.95     18.96 o
  18   0  10       39.75       33.13     12.06 o
  20   0  10        1.85       10.79     13.76 o
   0   1  10      116.90      117.45      5.50 o
   1   1  10      228.36      251.08      5.58 o
   2   1  10      453.12      497.14      7.65 o
   3   1  10      749.29      766.63     11.69 o
   4   1  10       25.34       19.94      2.91 o
   5   1  10      612.92      660.98     15.17 o
   6   1  10       38.30       13.71      4.46 o
   7   1  10      888.81      852.92     16.63 o
   8   1  10     1743.52     1777.49     25.32 o
   9   1  10      560.32      571.68     15.32 o
  10   1  10       23.61       19.75      4.22 o
  11   1  10      161.54      199.59      9.71 o
  12   1  10      209.43      219.19     10.67 o
  13   1  10       73.93       53.98      7.11 o
  14   1  10      190.40      201.31     13.38 o
  15   1  10      101.85       89.84      8.99 o
  16   1  10      132.85      135.67     11.55 o
  17   1  10       30.74       26.91      7.49 o
  18   1  10       36.45       39.18      8.45 o
  19   1  10        1.97        7.18     13.66 o
  20   1  10        6.29       32.26      8.76 o
  21   1  10        0.40       16.15     23.84 o
   0   2  10       10.12       14.61      3.58 o
   1   2  10      221.89      216.08      6.39 o
   2   2  10     2073.22     2145.31     18.60 o
   3   2  10     2172.62     2235.24     18.76 o
   4   2  10      840.93      849.76     12.66 o
   5   2  10        4.11       -0.40      2.65 o
   6   2  10      663.52      637.06     12.37 o
   7   2  10      133.17      112.54      5.95 o
   8   2  10       45.90       38.49      3.94 o
   9   2  10      131.07      115.02      7.00 o
  10   2  10       34.89       50.08      4.92 o
  11   2  10      313.67      325.48     12.76 o
  12   2  10        3.91       10.13      6.10 o
  13   2  10       23.18       34.42      6.19 o
  14   2  10       97.44       69.98      6.91 o
  15   2  10      107.31       90.86      8.08 o
  16   2  10       17.13        9.69      6.79 o
  17   2  10      279.72      294.12     15.52 o
  18   2  10      126.15      141.35     11.63 o
  19   2  10        2.86       15.04      6.27 o
  20   2  10        7.38       33.99      8.62 o
   0   3  10      564.62      656.05     37.31 o
   1   3  10      416.47      429.75     14.25 o
   2   3  10      219.30      216.11      5.61 o
   3   3  10       51.12       43.81      2.20 o
   4   3  10      133.64      142.22      5.29 o
   5   3  10       15.73       13.33      1.96 o
   6   3  10       60.44       42.96      3.45 o
   7   3  10       13.38        6.18      2.97 o
   8   3  10       60.81       56.11      4.50 o
   9   3  10       39.36       36.26      4.39 o
  10   3  10      591.05      656.28     16.86 o
  11   3  10       63.64       74.08      6.56 o
  12   3  10       40.18       35.05      4.58 o
  13   3  10      344.64      357.42     14.13 o
  14   3  10       51.52       68.86      6.58 o
  15   3  10      103.75      109.11      9.22 o
  16   3  10       31.92       38.09      6.59 o
  17   3  10       36.48       42.90      6.13 o
  18   3  10        8.21       -3.16      6.08 o
  19   3  10        0.78       10.61      6.99 o
   0   4  10     1824.26     1676.23    107.89 o
   1   4  10        1.97        4.46      1.79 o
   2   4  10      172.79      147.98      6.22 o
   3   4  10      183.08      145.38      6.51 o
   4   4  10       59.95       50.68      3.29 o
   5   4  10      226.45      205.79      5.88 o
   6   4  10      381.23      394.12     10.95 o
   7   4  10      114.20      108.37      6.39 o
   8   4  10       91.28       87.91      6.43 o
   9   4  10       85.99       76.50      5.44 o
  10   4  10       62.14       64.89      5.67 o
  11   4  10       12.88       17.39      4.19 o
  12   4  10      113.55      133.45      9.09 o
  13   4  10       11.73       -8.04      5.36 o
  14   4  10       22.17       14.02      5.66 o
  15   4  10       39.59       35.32      6.34 o
  16   4  10       14.91       12.09      8.32 o
  17   4  10       13.49       13.63      6.83 o
  18   4  10        2.96        6.51      6.31 o
   0   5  10     3711.71     3696.47    125.41 o
   1   5  10      294.77      349.31     18.24 o
   2   5  10       94.68       99.07      6.57 o
   3   5  10        9.99       12.22      4.88 o
   4   5  10      282.78      310.94     11.66 o
   5   5  10      432.81      472.78     13.80 o
   6   5  10      416.74      448.02     13.09 o
   7   5  10      136.25      150.08      8.12 o
   8   5  10       89.44      104.25      7.05 o
   9   5  10      197.29      221.09     11.63 o
  10   5  10       28.95       40.99      5.89 o
  11   5  10       55.27       56.99      6.77 o
  12   5  10       11.38        7.51      4.45 o
  13   5  10       32.69       33.76      6.09 o
  14   5  10       31.83       38.19      6.37 o
  15   5  10       11.71       19.90      6.42 o
  16   5  10       18.56       17.75      6.85 o
  17   5  10       18.47       20.81      9.30 o
   0   6  10       39.24       19.15     11.93 o
   1   6  10       37.94        9.81      6.39 o
   2   6  10       73.08       76.40     11.92 o
   3   6  10      387.94      388.10     26.30 o
   4   6  10      125.50      143.54     20.92 o
   5   6  10      100.64       92.71     12.98 o
   6   6  10      104.50      107.03     14.06 o
   7   6  10       28.20       22.92      8.30 o
   8   6  10       23.35       19.96     15.77 o
   9   6  10       14.81       21.79      9.22 o
  10   6  10       55.93       75.62     13.98 o
  11   6  10       27.87       17.39      9.59 o
  12   6  10        5.97       27.38     13.63 o
  13   6  10        1.55       -1.69     12.47 o
  14   6  10       13.12       18.84     11.92 o
  15   6  10        8.31        2.07     10.61 o
   0   7  10        6.63       -7.59     11.99 o
   1   7  10       32.27       30.27      8.15 o
   2   7  10      130.31      142.69     16.98 o
   3   7  10       55.76       37.16      9.99 o
   4   7  10       26.58       26.80     11.55 o
   5   7  10       16.43       28.80     12.41 o
   6   7  10       28.99       40.39     12.82 o
   7   7  10       10.02        8.17      9.47 o
   8   7  10       61.25       63.84     22.28 o
   9   7  10        9.14       17.88      8.57 o
  10   7  10        6.40        9.43      7.96 o
  11   7  10       15.51       21.53     10.32 o
  12   7  10        7.37       23.88     12.56 o
   0   8  10       43.63       26.86     12.51 o
   1   8  10       18.00       15.41      7.99 o
   2   8  10       21.78       30.66     17.39 o
   3   8  10       24.36       23.98     18.47 o
   4   8  10       26.11       35.98     19.08 o
   5   8  10       36.89       57.75     26.47 o
   6   8  10        7.07       16.59     19.12 o
   7   8  10        1.69        2.08     20.96 o
   2   0  11      497.15      501.83     16.87 o
   4   0  11     5433.59     6082.34     54.60 o
   6   0  11      187.54      167.77     12.04 o
   8   0  11       20.80       17.90      9.39 o
  10   0  11     1495.27     1426.90     35.17 o
  12   0  11      544.96      531.13     23.39 o
  14   0  11      460.76      471.87     24.32 o
  16   0  11       72.35       81.98     12.32 o
  18   0  11       36.44       36.96      8.11 o
  20   0  11       31.55       68.93     14.53 o
   1   1  11     1237.57     1293.34     27.29 o
   2   1  11      137.46      156.04      4.88 o
   3   1  11     2115.51     2191.24     21.51 o
   4   1  11     1317.42     1401.62     18.88 o
   5   1  11      996.25     1077.57     20.13 o
   6   1  11      346.99      364.51     12.36 o
   7   1  11      440.26      408.74     11.41 o
   8   1  11       34.25       36.43      3.62 o
   9   1  11      662.75      664.72     16.59 o
  10   1  11       58.61       72.72      6.41 o
  11   1  11      117.11      118.11      7.94 o
  12   1  11       13.98       10.33      4.79 o
  13   1  11      101.17       99.12      9.84 o
  14   1  11      950.43      943.83     23.75 o
  15   1  11       94.10      116.49      9.62 o
  16   1  11       27.57       27.74      6.04 o
  17   1  11        0.79        1.87      5.21 o
  18   1  11      157.86      206.51     13.23 o
  19   1  11        5.94       19.60      7.56 o
  20   1  11        1.26       27.71      8.04 o
   1   2  11      362.78      394.82     10.00 o
   2   2  11     2698.39     2752.90     25.09 o
   3   2  11     2802.06     2862.19     24.56 o
   4   2  11      884.90     1004.64     13.56 o
   5   2  11       43.62       39.60      3.67 o
   6   2  11      746.01      796.52     13.81 o
   7   2  11      442.17      455.44     12.48 o
   8   2  11      146.25      152.80      7.63 o
   9   2  11      536.96      559.68     15.16 o
  10   2  11      217.57      233.04     10.47 o
  11   2  11     1213.60     1191.75     23.97 o
  12   2  11     1146.76     1141.97     24.27 o
  13   2  11      110.02      125.88      8.94 o
  14   2  11       34.56       37.20      5.83 o
  15   2  11       82.80       92.84      8.49 o
  16   2  11       77.78      103.07      9.40 o
  17   2  11      179.35      165.44     11.83 o
  18   2  11        6.83        6.68      6.04 o
  19   2  11        2.53       13.09      6.50 o
  20   2  11       19.62       46.75      9.69 o
   1   3  11      208.38      212.63      8.30 o
   2   3  11       79.26       86.34      4.89 o
   3   3  11      369.02      363.09      8.28 o
   4   3  11       52.54       55.84      3.36 o
   5   3  11      173.29      162.36      5.95 o
   6   3  11      413.28      429.59     10.06 o
   7   3  11      168.64      167.44      6.87 o
   8   3  11       86.74       90.92      5.93 o
   9   3  11      759.66      805.73     18.28 o
  10   3  11       12.53        8.72      3.90 o
  11   3  11       46.87       57.43      6.00 o
  12   3  11      298.23      272.59     12.14 o
  13   3  11       50.48       61.13      7.22 o
  14   3  11        4.02        2.07      4.32 o
  15   3  11       48.88       46.29      6.50 o
  16   3  11      119.93      115.82      9.70 o
  17   3  11       13.93       11.17      5.11 o
  18   3  11        6.75       14.30      7.34 o
  19   3  11        1.14       14.50      7.29 o
   1   4  11       94.96      102.21     12.02 o
   2   4  11       39.40       40.29      7.97 o
   3   4  11      396.27      372.37     17.85 o
   4   4  11       84.09       88.35      4.37 o
   5   4  11      306.06      294.75      8.24 o
   6   4  11       45.61       43.67      4.16 o
   7   4  11      187.34      193.86      8.49 o
   8   4  11       80.67       81.46      5.52 o
   9   4  11       74.80       76.42      5.63 o
  10   4  11       19.84       15.71      4.36 o
  11   4  11      147.73      163.44      9.13 o
  12   4  11       40.30       41.63      6.23 o
  13   4  11      111.67      115.06     10.30 o
  14   4  11       11.06        5.60      5.23 o
  15   4  11       18.47       19.76      6.59 o
  16   4  11        0.10        1.37      6.16 o
  17   4  11        2.86       -7.86      6.33 o
  18   4  11        2.42        4.03      7.07 o
   1   5  11      250.84      216.61     23.47 o
   2   5  11       62.59       69.29      6.40 o
   3   5  11      147.68      135.13      7.45 o
   4   5  11       20.61       20.62      6.38 o
   5   5  11      390.79      421.21     14.63 o
   6   5  11      470.34      470.52     13.37 o
   7   5  11      341.87      342.99     12.00 o
   8   5  11       51.54       66.16      6.13 o
   9   5  11      261.76      291.08     13.28 o
  10   5  11       23.73       30.81      5.45 o
  11   5  11       36.61       34.55      5.30 o
  12   5  11        8.64        8.95      5.13 o
  13   5  11        3.31        1.71      5.16 o
  14   5  11        9.18        6.12      5.71 o
  15   5  11        4.86       13.92      6.15 o
  16   5  11        7.25        1.75      5.89 o
   1   6  11       56.67       64.17     10.58 o
   2   6  11       38.51       35.25     11.66 o
   3   6  11      198.20      197.73     25.36 o
   4   6  11       48.02       35.81     15.93 o
   5   6  11       22.59       17.01      7.04 o
   6   6  11       83.56       88.33     13.29 o
   7   6  11       90.95      101.00     13.95 o
   8   6  11       43.13       33.89      8.68 o
   9   6  11        7.41        6.41      6.72 o
  10   6  11        0.39        5.11      9.21 o
  11   6  11        5.44        7.68     11.24 o
  12   6  11       12.70       38.75     13.02 o
  13   6  11       29.09       41.65     11.85 o
  14   6  11       12.65       11.04     10.34 o
   1   7  11       20.48        9.76      8.83 o
   2   7  11       12.25        6.33      8.05 o
   3   7  11        9.43       -2.86      8.89 o
   4   7  11       47.92       35.24     10.92 o
   5   7  11       95.26      121.05     20.46 o
   6   7  11        9.15       -0.70      8.80 o
   7   7  11       10.24       14.26      7.97 o
   8   7  11        6.90       -0.07      9.33 o
   9   7  11       14.51        2.82      7.50 o
  10   7  11       15.68       21.13     11.12 o
  11   7  11       10.52       19.75      9.53 o
   1   8  11       31.33       21.69      8.65 o
   2   8  11       32.21       45.64     12.09 o
   3   8  11        0.89       -5.55     10.00 o
   4   8  11        2.47       -9.94     14.33 o
   5   8  11        4.29       18.48     17.29 o
   6   8  11        2.79       -2.65     16.63 o
   0   0  12      155.88      182.48     14.66 o
   2   0  12     3022.65     3123.99     35.99 o
   4   0  12      430.71      449.28     15.56 o
   6   0  12      502.88      490.67     20.51 o
   8   0  12     3380.06     3298.51     50.40 o
  10   0  12      285.00      265.57     15.45 o
  12   0  12     1230.44     1221.94     35.58 o
  14   0  12      690.06      735.93     30.10 o
  16   0  12      128.39      128.81     14.13 o
  18   0  12       17.96       39.26     10.08 o
  20   0  12        1.32        5.76      8.77 o
   0   1  12        2.41        2.37      9.08 o
   1   1  12     3075.23     2938.16     26.91 o
   2   1  12     3608.80     3633.12     26.18 o
   3   1  12     4095.16     4283.11     34.11 o
   4   1  12     3419.93     3509.82     33.52 o
   5   1  12      348.84      330.78     10.69 o
   6   1  12       75.38       66.35      5.60 o
   7   1  12        0.01       -9.58      6.39 o
   8   1  12       42.03       32.49      3.69 o
   9   1  12      189.86      186.33      8.77 o
  10   1  12      290.29      304.71     11.93 o
  11   1  12       39.31       39.96      4.91 o
  12   1  12      593.44      574.78     17.43 o
  13   1  12      477.77      505.54     17.37 o
  14   1  12      131.79      174.62     11.71 o
  15   1  12      102.28      131.43     10.77 o
  16   1  12       24.33       20.81      4.99 o
  17   1  12        7.04       -2.83      5.37 o
  18   1  12       23.90       21.58      6.46 o
  19   1  12       12.97       15.69      7.80 o
  20   1  12        0.75       13.83      7.95 o
   0   2  12     3271.74     3470.87     76.35 o
   1   2  12      227.92      220.17      8.10 o
   2   2  12       10.57       11.58      3.74 o
   3   2  12     1436.48     1495.65     18.52 o
   4   2  12      253.32      221.82      7.57 o
   5   2  12       12.89        9.98      2.27 o
   6   2  12      164.19      147.90      6.21 o
   7   2  12      137.26      123.62      6.65 o
   8   2  12      641.88      655.60     16.13 o
   9   2  12      202.92      202.31      9.52 o
  10   2  12       44.85       44.47      5.21 o
  11   2  12     1065.66     1076.44     23.10 o
  12   2  12      611.04      636.87     18.84 o
  13   2  12      277.83      336.78     14.32 o
  14   2  12       47.91       51.64      7.49 o
  15   2  12       22.88       19.04      6.02 o
  16   2  12       40.66       37.12      6.60 o
  17   2  12        1.57       -6.86      5.66 o
  18   2  12        1.49       -0.77      5.08 o
  19   2  12        6.81       14.45      6.46 o
  20   2  12        0.23       20.06     18.02 o
   0   3  12      308.34      306.71     30.52 o
   1   3  12      186.34      163.24      7.40 o
   2   3  12      119.96      119.95      6.64 o
   3   3  12      160.46      149.87      5.80 o
   4   3  12      481.70      465.91     12.05 o
   5   3  12      520.85      535.78     11.39 o
   6   3  12       23.49       22.94      2.89 o
   7   3  12      327.78      320.19      9.42 o
   8   3  12      146.09      160.06      7.62 o
   9   3  12      197.40      184.64      8.67 o
  10   3  12       13.40        7.12      3.70 o
  11   3  12       83.55       82.75      6.87 o
  12   3  12      101.82       97.48      7.72 o
  13   3  12      334.46      373.06     15.21 o
  14   3  12       40.53       51.26      6.85 o
  15   3  12       18.21       17.41      5.08 o
  16   3  12       72.41       63.83      7.27 o
  17   3  12       17.13       10.13      5.29 o
  18   3  12       12.97       12.80      5.47 o
  19   3  12        0.87        3.05      7.42 o
   0   4  12      822.71      685.28     36.94 o
   1   4  12       17.68       13.88      4.47 o
   2   4  12       70.11       61.33      8.39 o
   3   4  12      552.33      506.82     22.92 o
   4   4  12       97.64       96.42      4.88 o
   5   4  12      191.64      176.77      6.68 o
   6   4  12       40.18       34.57      3.70 o
   7   4  12      289.62      303.34     11.22 o
   8   4  12      117.39      117.58      6.73 o
   9   4  12      212.44      229.10      9.62 o
  10   4  12       81.21       92.65      6.57 o
  11   4  12      255.14      242.05     10.93 o
  12   4  12      164.62      175.82     10.97 o
  13   4  12       41.60       46.21      6.30 o
  14   4  12       26.28       24.58      5.88 o
  15   4  12       44.67       41.59      6.80 o
  16   4  12       35.42       30.26      6.26 o
  17   4  12        7.44        8.51      6.61 o
  18   4  12        4.98        4.24      7.62 o
   0   5  12     1180.08     1135.12     72.46 o
   1   5  12      135.27      143.31     18.82 o
   2   5  12      494.02      501.64     27.85 o
   3   5  12       36.07       28.40      5.07 o
   4   5  12       41.76       28.62      5.56 o
   5   5  12      406.55      432.14     17.36 o
   6   5  12      136.01      136.99      8.41 o
   7   5  12       40.04       34.67      5.03 o
   8   5  12        6.12        2.44      4.05 o
   9   5  12       10.78       10.94      4.04 o
  10   5  12      130.18      133.53      9.85 o
  11   5  12       64.57       72.56      8.13 o
  12   5  12       70.29       71.33      8.46 o
  13   5  12       44.74       37.21      6.51 o
  14   5  12       38.34       35.62      6.23 o
  15   5  12       58.53       66.85      8.62 o
  16   5  12       14.29       10.14      6.61 o
   0   6  12      391.23      347.88     43.39 o
   1   6  12      135.33      154.18     17.10 o
   2   6  12       74.88       53.34     13.27 o
   3   6  12      225.95      194.53     18.33 o
   4   6  12       52.38       29.39      8.70 o
   5   6  12       19.31       11.58      6.61 o
   6   6  12       13.46        7.91      9.31 o
   7   6  12        4.51       -2.23      7.31 o
   8   6  12       12.06        6.21      8.16 o
   9   6  12       14.38       11.41     10.81 o
  10   6  12       30.26       30.81      9.87 o
  11   6  12       14.18       10.25     11.27 o
  12   6  12       18.60       22.91     10.39 o
  13   6  12       29.26       28.33     10.03 o
  14   6  12        1.47       12.64     11.17 o
   0   7  12       16.55        2.11     10.76 o
   1   7  12       41.53       16.74      8.80 o
   2   7  12      117.31       99.52     14.80 o
   3   7  12        8.42        7.20      6.97 o
   4   7  12        0.86       -5.86      9.56 o
   5   7  12       41.61       48.89     14.18 o
   6   7  12        5.03        5.73      8.48 o
   7   7  12       17.67       30.29      9.05 o
   8   7  12       22.79       15.65      9.12 o
   9   7  12        0.02       -2.23      8.84 o
  10   7  12        5.39        7.38      8.60 o
  11   7  12        8.40       -0.66      9.69 o
   0   8  12       14.57        9.14     17.90 o
   1   8  12        7.57        9.72      8.50 o
   2   8  12       22.68       23.13      9.44 o
   3   8  12       18.91       48.87     22.40 o
   4   8  12       20.56       51.13     28.68 o
   5   8  12        5.99       25.22     13.51 o
   6   8  12        8.24       10.51     15.38 o
   2   0  13     1060.60     1118.63     25.06 o
   4   0  13      541.57      683.36     20.61 o
   6   0  13     2872.77     2966.08     52.05 o
   8   0  13      220.11      225.78     14.00 o
  10   0  13     1139.58     1154.82     32.81 o
  12   0  13      442.23      442.22     22.22 o
  14   0  13      159.01      182.36     16.51 o
  16   0  13       36.44       39.78     12.42 o
  18   0  13       55.14       81.14     12.67 o
  20   0  13        8.26       29.34     16.66 o
   1   1  13     1947.01     1864.75     21.63 o
   2   1  13      928.22      995.94     20.14 o
   3   1  13     2402.42     2512.86     24.25 o
   4   1  13       29.63       18.57      3.00 o
   5   1  13       24.45       11.25      4.04 o
   6   1  13      100.59      102.90      6.95 o
   7   1  13       28.81       15.31      6.13 o
   8   1  13      125.15      110.79      6.48 o
   9   1  13      114.90      134.38      8.20 o
  10   1  13       14.85       12.52      3.96 o
  11   1  13      192.08      184.71      9.95 o
  12   1  13     2005.34     1983.93     32.84 o
  13   1  13      514.78      553.76     18.68 o
  14   1  13      639.05      685.27     21.00 o
  15   1  13      146.79      164.66     12.31 o
  16   1  13       28.93       32.86      5.77 o
  17   1  13        0.26        0.57      9.54 o
  18   1  13       11.50       14.74      6.76 o
  19   1  13        7.45       11.97      8.48 o
  20   1  13        7.80       29.14     13.85 o
   1   2  13      348.24      341.68     13.11 o
   2   2  13       85.31       65.04      5.06 o
   3   2  13      245.67      251.41      7.90 o
   4   2  13       77.66       79.51      5.68 o
   5   2  13       87.93       86.22      5.29 o
   6   2  13      554.08      504.76     13.43 o
   7   2  13       22.08       20.11      3.28 o
   8   2  13      159.22      167.54      8.19 o
   9   2  13        9.52        5.52      3.51 o
  10   2  13      253.76      258.61     11.21 o
  11   2  13      724.93      766.43     19.85 o
  12   2  13      811.66      852.25     21.84 o
  13   2  13      213.02      230.68     12.67 o
  14   2  13      529.74      584.44     19.59 o
  15   2  13      201.73      189.32     12.05 o
  16   2  13        4.11       -7.11      5.53 o
  17   2  13       60.20       63.38      7.16 o
  18   2  13        7.94       15.97      6.68 o
  19   2  13        9.98       14.33      6.37 o
   1   3  13      187.19      177.29      7.06 o
   2   3  13       98.48       96.78      5.80 o
   3   3  13      153.67      134.63      4.70 o
   4   3  13       18.71       22.90      2.25 o
   5   3  13       85.24       82.69      4.97 o
   6   3  13      137.07      144.28      6.31 o
   7   3  13       20.01       12.73      2.87 o
   8   3  13       73.32       73.88      5.06 o
   9   3  13       89.31       93.64      6.25 o
  10   3  13       53.25       45.69      5.17 o
  11   3  13      184.65      192.97     10.34 o
  12   3  13      130.30      127.74      8.74 o
  13   3  13      215.88      205.78     11.61 o
  14   3  13        0.02       -4.10      5.06 o
  15   3  13       13.47        6.11      7.01 o
  16   3  13       39.86       19.96      5.30 o
  17   3  13       22.78       11.04      5.34 o
  18   3  13        6.79       14.74      8.62 o
  19   3  13        1.82        6.17      8.33 o
   1   4  13       24.87       21.64      4.84 o
   2   4  13        1.64        3.08      4.57 o
   3   4  13      322.77      300.00     22.42 o
   4   4  13      150.87      139.29      6.27 o
   5   4  13      949.57      931.90     14.59 o
   6   4  13      388.75      412.66     12.62 o
   7   4  13      470.57      476.38     14.30 o
   8   4  13       28.66       18.16      3.45 o
   9   4  13      100.29      102.49      6.65 o
  10   4  13       78.65       71.42      6.05 o
  11   4  13      136.49      149.66      9.69 o
  12   4  13       13.66       19.96      5.10 o
  13   4  13       17.09       10.38      5.03 o
  14   4  13        5.37       -2.27      6.68 o
  15   4  13        1.55       -4.99      7.15 o
  16   4  13       23.23       13.72      6.05 o
  17   4  13       12.94        9.61      7.18 o
   1   5  13       61.35       48.26     12.87 o
   2   5  13      705.56      686.57     36.77 o
   3   5  13       68.50       53.78      6.28 o
   4   5  13      146.02      141.48     11.04 o
   5   5  13       97.64      105.10      8.80 o
   6   5  13        5.50       -1.28      4.03 o
   7   5  13       17.09        7.95      4.12 o
   8   5  13       22.60       26.07      5.19 o
   9   5  13       49.94       52.60      5.84 o
  10   5  13        4.74        6.43      4.57 o
  11   5  13       55.43       54.81      6.73 o
  12   5  13       71.02       97.06      9.81 o
  13   5  13       38.81       37.56      7.24 o
  14   5  13        0.70       10.00      5.73 o
  15   5  13        7.10       21.28      5.95 o
  16   5  13       26.53       21.21      7.96 o
   1   6  13      289.34      312.24     23.99 o
   2   6  13      298.67      306.50     23.69 o
   3   6  13      101.62       85.96     12.00 o
   4   6  13      197.05      212.16     26.47 o
   5   6  13       27.67       16.25     10.99 o
   6   6  13       39.61       29.29      9.40 o
   7   6  13       83.50      100.34     15.06 o
   8   6  13        5.09      -11.62      9.39 o
   9   6  13       11.89        7.44      7.83 o
  10   6  13       15.22       10.50     17.79 o
  11   6  13        2.72        8.50     10.91 o
  12   6  13        3.47       17.69     12.19 o
  13   6  13       25.31       47.50     14.10 o
  14   6  13        3.38       25.10     12.64 o
   1   7  13       14.44       16.41     10.14 o
   2   7  13        6.70       16.72      7.69 o
   3   7  13        3.63      -10.91      9.60 o
   4   7  13        8.55       13.90     19.88 o
   5   7  13        0.14       -4.59     23.21 o
   6   7  13       24.53       25.45     13.49 o
   7   7  13       22.28       28.88     13.16 o
   8   7  13       13.87       26.24      9.58 o
   9   7  13       12.65       19.32     11.47 o
  10   7  13       11.26       14.39      9.52 o
   1   8  13        9.40       17.37      7.85 o
   2   8  13        0.41       -6.68      7.87 o
   3   8  13        0.25       11.53     11.44 o
   4   8  13       11.78       21.54     16.33 o
   5   8  13        4.15       -9.30     12.83 o
   0   0  14      181.56      194.11     12.81 o
   2   0  14     2600.84     2718.36     40.27 o
   4   0  14     2089.13     2138.01     39.44 o
   6   0  14     1088.33     1093.99     35.17 o
   8   0  14      847.50      896.60     27.59 o
  10   0  14      475.24      437.27     20.96 o
  12   0  14      234.15      255.25     17.30 o
  14   0  14       90.70       90.61     11.80 o
  16   0  14      130.96      138.07     15.47 o
  18   0  14       35.84       33.55     15.77 o
  20   0  14        5.74       16.20     18.49 o
   0   1  14     4757.55     4897.14     54.37 o
   1   1  14     1406.22     1359.94     24.87 o
   2   1  14      893.03      944.31     16.07 o
   3   1  14      148.02      156.43      6.71 o
   4   1  14       22.83       18.99      3.21 o
   5   1  14      218.40      211.31      9.21 o
   6   1  14      269.35      269.62     10.65 o
   7   1  14       82.25       70.50      5.12 o
   8   1  14       84.61       78.37      6.37 o
   9   1  14      100.54       99.36      6.58 o
  10   1  14      212.64      202.39      9.93 o
  11   1  14      244.89      228.82     10.87 o
  12   1  14       25.59       34.77      7.68 o
  13   1  14      204.26      243.53     12.94 o
  14   1  14      129.41      147.70     10.71 o
  15   1  14       34.52       33.20      7.05 o
  16   1  14      122.79      139.05     10.85 o
  17   1  14        9.99       10.11      6.69 o
  18   1  14        9.02       20.22      6.89 o
  19   1  14       12.00       20.27      7.42 o
  20   1  14        0.18       49.33     26.20 o
   0   2  14     4654.27     4624.67     74.62 o
   1   2  14      284.39      283.35     11.12 o
   2   2  14      197.28      178.92     13.39 o
   3   2  14        7.78        4.56      3.37 o
   4   2  14      767.11      804.97     18.90 o
   5   2  14      115.96      115.78      6.25 o
   6   2  14       33.68       29.11      3.83 o
   7   2  14      125.96      133.25      6.81 o
   8   2  14       18.87       11.81      3.36 o
   9   2  14      175.88      173.38      8.82 o
  10   2  14      120.39       93.82      7.52 o
  11   2  14        5.57       -0.61      4.29 o
  12   2  14      115.61      120.66      9.59 o
  13   2  14      590.05      608.70     19.81 o
  14   2  14      182.60      189.43     12.09 o
  15   2  14      158.45      175.98     11.76 o
  16   2  14       19.69       13.34      5.71 o
  17   2  14       32.59       24.30      6.71 o
  18   2  14        9.14       11.55      6.77 o
  19   2  14        4.91        3.18      5.78 o
   0   3  14     1160.35     1133.77     24.33 o
   1   3  14      207.28      188.76     10.98 o
   2   3  14       11.85       10.49      2.12 o
   3   3  14       38.30       27.87      4.52 o
   4   3  14       85.80       67.70      3.85 o
   5   3  14       26.57       21.53      3.12 o
   6   3  14      197.34      188.80      7.78 o
   7   3  14      645.85      664.61     15.48 o
   8   3  14      273.36      293.86     10.71 o
   9   3  14      107.84       99.33      6.51 o
  10   3  14       67.78       53.64      4.96 o
  11   3  14      252.57      233.51     11.20 o
  12   3  14       26.59       28.73      5.24 o
  13   3  14       20.51       12.49      5.77 o
  14   3  14       16.94        8.48      5.16 o
  15   3  14       98.27       82.02      7.63 o
  16   3  14       50.25       42.45      7.83 o
  17   3  14       26.38       18.35      5.49 o
  18   3  14        0.27        4.38      6.02 o
   0   4  14       36.52       22.00     11.27 o
   1   4  14      246.29      228.40     14.41 o
   2   4  14       48.80       43.92      7.92 o
   3   4  14      513.25      522.27     19.51 o
   4   4  14     1355.98     1437.30     34.39 o
   5   4  14     1202.44     1277.73     19.09 o
   6   4  14      237.51      260.19     10.35 o
   7   4  14       53.87       38.73      5.14 o
   8   4  14      160.45      158.45      8.80 o
   9   4  14       87.28       88.73      7.11 o
  10   4  14       67.56       73.50      6.61 o
  11   4  14        9.41        4.07      6.05 o
  12   4  14       28.95       25.33      6.23 o
  13   4  14       81.48       73.51      7.58 o
  14   4  14        0.39       -5.41      5.50 o
  15   4  14        0.59       -9.90      9.36 o
  16   4  14       27.88       32.32      6.89 o
  17   4  14        2.68        1.76      7.01 o
   0   5  14        7.60      -31.46     20.98 o
   1   5  14      340.97      333.50     29.70 o
   2   5  14      355.16      354.34     24.59 o
   3   5  14       38.42       38.17     10.63 o
   4   5  14      293.46      337.96     18.21 o
   5   5  14        8.59        6.04      5.27 o
   6   5  14       93.80       97.81      8.92 o
   7   5  14       61.33       49.18      5.31 o
   8   5  14      105.56      102.39      8.01 o
   9   5  14       55.73       42.03      6.13 o
  10   5  14      261.29      252.85     13.62 o
  11   5  14       14.24        9.09      4.92 o
  12   5  14       11.51       10.68      5.36 o
  13   5  14        0.94        1.62      4.87 o
  14   5  14       30.94       34.41      7.12 o
  15   5  14        0.78        6.88      7.40 o
   0   6  14      389.60      382.77     48.13 o
   1   6  14      223.25      218.44     21.53 o
   2   6  14       47.56       62.32     21.66 o
   3   6  14       40.16        7.69     11.83 o
   4   6  14       75.02       67.20     16.73 o
   5   6  14       72.75       57.82     28.31 o
   6   6  14       21.14       21.20      7.99 o
   7   6  14       17.60       15.12      8.68 o
   8   6  14        6.16      -10.20      9.21 o
   9   6  14       14.83        7.59     11.18 o
  10   6  14       12.38       39.05     20.88 o
  11   6  14        9.91       13.97      9.69 o
  12   6  14        3.21       -1.50      8.99 o
  13   6  14       58.07       44.85     15.05 o
   0   7  14       21.76       29.91     18.66 o
   1   7  14        3.43       -3.86      8.03 o
   2   7  14       36.84       33.45     11.34 o
   3   7  14        5.61       -6.50      8.60 o
   4   7  14       11.67        6.82     15.86 o
   5   7  14        0.24       -0.49     10.17 o
   6   7  14       18.80       38.30     16.37 o
   7   7  14        3.40       11.18     25.53 o
   8   7  14       14.11       18.93      9.97 o
   9   7  14        3.28       10.52     13.27 o
  10   7  14       12.34       25.70     13.61 o
   0   8  14       18.90        0.89     12.10 o
   1   8  14       30.47       28.40      8.91 o
   2   8  14        1.38        8.83      9.50 o
   3   8  14        8.33       25.76     42.44 o
   4   8  14        5.54       29.60     19.22 o
   2   0  15      286.47      268.82     19.57 o
   4   0  15     2003.05     2046.29     36.17 o
   6   0  15      588.62      574.22     24.47 o
   8   0  15      218.02      200.24     13.51 o
  10   0  15     2079.62     2034.90     45.23 o
  12   0  15        8.78       -5.74      7.05 o
  14   0  15      168.78      177.75     16.17 o
  16   0  15       23.48       63.14     11.75 o
  18   0  15       36.88       42.29     10.69 o
   1   1  15       61.32       78.37      5.66 o
   2   1  15      517.48      529.50     12.49 o
   3   1  15      392.91      394.03     10.86 o
   4   1  15      477.84      457.99     11.65 o
   5   1  15       76.97       73.62      5.44 o
   6   1  15       73.26       74.91      5.97 o
   7   1  15       70.22       60.78      5.58 o
   8   1  15        7.21       -4.57      3.72 o
   9   1  15       34.22       14.08      4.27 o
  10   1  15       56.89       57.50      6.37 o
  11   1  15       76.89       54.91     12.27 o
  12   1  15      692.45      675.29     19.98 o
  13   1  15      161.99      156.29     10.28 o
  14   1  15       85.60       69.51      7.33 o
  15   1  15      178.64      183.68     11.84 o
  16   1  15       43.98       44.20      7.07 o
  17   1  15        3.10        7.44      5.77 o
  18   1  15       56.99       76.32      9.41 o
  19   1  15        6.93       16.16      8.43 o
   1   2  15     1012.35      997.67     22.07 o
   2   2  15      106.78      101.69      8.89 o
   3   2  15       32.18       37.53      3.21 o
   4   2  15        1.82        1.96      2.58 o
   5   2  15        6.70        6.37      3.45 o
   6   2  15      124.15      111.14      6.97 o
   7   2  15      119.28      113.12      6.63 o
   8   2  15      106.32       95.38      6.17 o
   9   2  15       34.43       21.49      4.07 o
  10   2  15       98.71       83.02      7.82 o
  11   2  15      485.33      496.70     16.50 o
  12   2  15      266.41      325.93     14.19 o
  13   2  15      156.22      166.60     13.88 o
  14   2  15      162.14      151.11     10.50 o
  15   2  15      264.88      268.90     14.00 o
  16   2  15       42.99       18.24      9.36 o
  17   2  15       28.86       22.17      5.53 o
  18   2  15        0.45        5.37      6.05 o
  19   2  15        4.85       23.65      9.18 o
   1   3  15      268.84      267.89      9.82 o
   2   3  15       31.48       28.73      3.86 o
   3   3  15      112.90      102.93      6.28 o
   4   3  15      412.09      366.32     12.46 o
   5   3  15      472.58      469.20     12.98 o
   6   3  15      168.33      187.09      9.58 o
   7   3  15       21.53       14.98      4.01 o
   8   3  15       23.01       22.36      4.17 o
   9   3  15      245.69      230.75     10.24 o
  10   3  15       74.77       63.75      5.76 o
  11   3  15      171.33      176.53      9.66 o
  12   3  15      166.08      151.22      9.71 o
  13   3  15       31.06       16.97      4.87 o
  14   3  15        4.50        5.35      4.90 o
  15   3  15      103.36       76.21      7.42 o
  16   3  15       40.31       35.01      6.99 o
  17   3  15       16.39       36.18      8.06 o
  18   3  15        3.34       10.99      6.95 o
   1   4  15       97.86      127.66     17.50 o
   2   4  15        1.35        0.86      5.92 o
   3   4  15      274.52      305.59     13.03 o
   4   4  15      122.86      127.34     11.97 o
   5   4  15       79.14      101.81     10.05 o
   6   4  15      118.83      119.51      7.53 o
   7   4  15      218.13      222.58     10.24 o
   8   4  15        5.07       -2.09      4.73 o
   9   4  15      263.03      248.14     11.63 o
  10   4  15       20.40       11.18      4.89 o
  11   4  15      143.31      131.45      9.41 o
  12   4  15       10.35        5.47      4.72 o
  13   4  15       12.74        9.02      4.84 o
  14   4  15        1.30        1.33      5.02 o
  15   4  15       11.78       13.20      6.04 o
  16   4  15        7.67        3.91      6.95 o
  17   4  15        7.86        6.48      7.04 o
   1   5  15       89.25      115.52     19.32 o
   2   5  15      238.63      225.67     20.76 o
   3   5  15      114.74       96.75     17.38 o
   4   5  15       33.55       43.14      9.09 o
   5   5  15       44.59       39.52      7.04 o
   6   5  15      152.66      162.86     11.89 o
   7   5  15      112.02       96.03      7.92 o
   8   5  15       32.29       16.05      4.14 o
   9   5  15       21.15       18.50      4.92 o
  10   5  15       60.18       69.35      7.77 o
  11   5  15       23.06       23.30      5.64 o
  12   5  15       32.75       46.19      7.24 o
  13   5  15        4.63        4.68      6.24 o
  14   5  15        1.19        3.96      6.19 o
  15   5  15       11.17        3.42      6.64 o
   1   6  15      199.17      220.40     22.14 o
   2   6  15      133.36      132.29     16.97 o
   3   6  15      160.42      134.10     15.85 o
   4   6  15       40.48       24.91     11.67 o
   5   6  15       31.55       28.12     24.75 o
   6   6  15        5.85        0.82     10.20 o
   7   6  15        8.71        2.37      8.48 o
   8   6  15       43.92       45.88     11.66 o
   9   6  15       35.11       28.08      9.24 o
  10   6  15       13.15       16.97     16.35 o
  11   6  15       23.59       23.59     10.51 o
  12   6  15       17.43       29.44     11.79 o
  13   6  15       11.37       24.75     15.08 o
   1   7  15       20.90       35.63     11.20 o
   2   7  15        5.88       10.93      8.74 o
   3   7  15        1.88        7.15     11.70 o
   4   7  15        5.74        4.73     10.97 o
   5   7  15       13.49       14.21     20.93 o
   6   7  15       88.02      122.83     23.85 o
   7   7  15        6.22       17.95     11.43 o
   8   7  15       33.14       45.44     12.75 o
   9   7  15        3.70       -2.95     12.23 o
   1   8  15        6.70        1.58      9.88 o
   2   8  15        2.67       23.30     16.79 o
   0   0  16       51.13       39.46      6.74 o
   2   0  16     2082.74     2073.69     37.67 o
   4   0  16      518.58      505.67     18.93 o
   6   0  16      493.98      432.91     21.83 o
   8   0  16       13.66       10.67      4.59 o
  10   0  16     2276.83     2325.18     49.13 o
  12   0  16      103.08       95.31     10.74 o
  14   0  16      195.13      178.74     16.12 o
  16   0  16      311.58      343.84     23.44 o
  18   0  16      101.80      156.51     18.07 o
   0   1  16     2803.93     2603.88     54.76 o
   1   1  16      566.19      548.97     13.43 o
   2   1  16      499.46      499.95     12.93 o
   3   1  16      537.57      554.92     14.77 o
   4   1  16        0.97        2.36      2.97 o
   5   1  16      254.56      248.80      8.74 o
   6   1  16      204.06      200.15      9.62 o
   7   1  16       41.84       24.49      4.15 o
   8   1  16      238.60      232.41     10.39 o
   9   1  16      175.23      136.08      8.03 o
  10   1  16      255.89      237.35     11.15 o
  11   1  16      158.20      141.62      8.74 o
  12   1  16        6.05       -9.53      6.36 o
  13   1  16      110.27      100.95      8.26 o
  14   1  16       65.83       66.26      6.97 o
  15   1  16      121.34      117.68      9.86 o
  16   1  16       53.13       54.87     10.68 o
  17   1  16        9.10       21.84      6.99 o
  18   1  16       61.70       73.45      9.62 o
  19   1  16       13.64       43.20     11.68 o
   0   2  16     1419.30     1437.94     38.23 o
   1   2  16      917.98      931.38     22.30 o
   2   2  16       79.63       52.30      6.43 o
   3   2  16      113.43      116.54      5.64 o
   4   2  16      572.79      579.66     12.43 o
   5   2  16      280.26      287.94     10.64 o
   6   2  16       22.12       19.46      3.98 o
   7   2  16      181.42      173.18      8.22 o
   8   2  16        5.78       -2.13      3.45 o
   9   2  16       54.77       37.90      6.62 o
  10   2  16      494.80      498.53     16.05 o
  11   2  16      324.01      313.17     13.74 o
  12   2  16       48.61       52.87     10.11 o
  13   2  16      131.12       94.89     13.42 o
  14   2  16       14.02        4.51      6.14 o
  15   2  16       90.05       72.18      8.88 o
  16   2  16      140.04      145.23     12.17 o
  17   2  16        5.73       16.26      7.21 o
  18   2  16        0.31        8.74      6.19 o
   0   3  16      401.60      377.62     17.76 o
   1   3  16      297.13      290.18     10.64 o
   2   3  16      356.65      360.57     13.26 o
   3   3  16      668.95      648.30     15.97 o
   4   3  16      144.38      126.56      9.28 o
   5   3  16      158.78      150.29      9.39 o
   6   3  16       28.44       22.58      5.94 o
   7   3  16      687.23      751.07     18.79 o
   8   3  16      546.28      543.18     15.16 o
   9   3  16      362.99      392.17     13.32 o
  10   3  16       54.88       60.80      5.52 o
  11   3  16       89.02       82.08      6.64 o
  12   3  16      118.82       95.12      7.55 o
  13   3  16       16.24        8.99      5.39 o
  14   3  16       24.87       17.41      6.17 o
  15   3  16       12.92        3.12      6.28 o
  16   3  16      107.67      109.31     10.21 o
  17   3  16       24.35       21.12      6.89 o
  18   3  16        8.56       15.91     10.91 o
   0   4  16      137.16      111.00     21.45 o
   1   4  16      122.15      109.30     16.05 o
   2   4  16      326.23      313.85     22.05 o
   3   4  16      301.90      328.84     23.07 o
   4   4  16      253.16      247.03     25.50 o
   5   4  16      127.03      124.27     10.58 o
   6   4  16      140.69      141.87      9.70 o
   7   4  16      479.43      466.90     15.06 o
   8   4  16      106.75       91.75      6.98 o
   9   4  16      142.12      119.79      8.23 o
  10   4  16       80.43       71.03      6.54 o
  11   4  16       27.38       17.93      5.47 o
  12   4  16        1.98        0.07      4.90 o
  13   4  16       16.81       17.37      5.18 o
  14   4  16       25.30       30.58      5.81 o
  15   4  16        4.25        6.27      6.37 o
  16   4  16       32.05       36.29      7.58 o
   0   5  16      121.44       79.70     17.26 o
   1   5  16      728.46      683.24     41.95 o
   2   5  16      405.35      356.33     25.08 o
   3   5  16      124.59      131.47     15.53 o
   4   5  16      549.00      548.77     23.98 o
   5   5  16      289.56      334.07     19.25 o
   6   5  16       39.02       34.62      5.75 o
   7   5  16       89.09       83.85      8.38 o
   8   5  16      103.55      107.46      9.12 o
   9   5  16       38.72       29.66      5.25 o
  10   5  16        1.38        2.02      5.10 o
  11   5  16      133.19      125.23     10.84 o
  12   5  16       20.37       18.90      5.55 o
  13   5  16       13.85       12.69      5.27 o
  14   5  16        8.08        7.79      6.47 o
  15   5  16       11.99       13.85      8.05 o
   0   6  16      248.62      257.94     42.58 o
   1   6  16      142.51      151.62     19.80 o
   2   6  16      189.20      199.90     28.95 o
   3   6  16        6.07       -4.83     10.12 o
   4   6  16       29.41       -1.10     12.86 o
   5   6  16       13.72       11.92     12.78 o
   6   6  16        5.09       -1.24     10.60 o
   7   6  16       14.54       16.21      8.17 o
   8   6  16        7.46        2.34      9.26 o
   9   6  16        8.85        9.48      9.54 o
  10   6  16       38.38       34.00     12.64 o
  11   6  16       23.13       10.95     10.56 o
  12   6  16        6.25       11.51     11.94 o
   0   7  16       96.14      109.10     19.13 o
   1   7  16       34.35       28.60     11.56 o
   2   7  16       60.22       59.50     12.49 o
   3   7  16       11.12        1.21      8.21 o
   4   7  16        9.90       14.21     13.86 o
   5   7  16       23.16       33.85     14.87 o
   6   7  16       18.95       37.39     18.66 o
   7   7  16        8.14       14.67     14.36 o
   8   7  16       33.96       59.75     17.56 o
   9   7  16        6.98       -5.25     12.06 o
   2   0  17     1836.22     1801.78     70.66 o
   4   0  17      545.07      635.59     24.84 o
   6   0  17       27.08       43.85      7.24 o
   8   0  17       91.51       96.33     13.24 o
  10   0  17      559.98      570.89     25.41 o
  12   0  17        7.66       -7.26      7.70 o
  14   0  17       55.75       55.62      9.18 o
  16   0  17      124.04      130.81     15.54 o
  18   0  17        4.88       24.12     15.30 o
   1   1  17      656.75      646.77     14.94 o
   2   1  17     2707.43     2671.93     29.52 o
   3   1  17      217.89      219.67      9.77 o
   4   1  17      212.98      208.97      8.88 o
   5   1  17      255.48      248.68     10.34 o
   6   1  17      210.04      213.42     10.40 o
   7   1  17      280.31      249.45     11.10 o
   8   1  17      277.81      274.45     11.04 o
   9   1  17     1046.38     1028.74     22.89 o
  10   1  17      876.53      812.95     21.00 o
  11   1  17       97.84       78.89      7.73 o
  12   1  17       36.99       25.34      6.31 o
  13   1  17       27.71       12.55      6.32 o
  14   1  17       42.48       22.85      5.36 o
  15   1  17        1.22        3.11      5.50 o
  16   1  17        3.14        5.71      8.48 o
  17   1  17       11.95       12.48      8.66 o
  18   1  17       32.87       51.90      9.27 o
  19   1  17        6.78       23.68     21.45 o
   1   2  17      682.55      733.73     20.37 o
   2   2  17      130.65      111.84      9.67 o
   3   2  17      524.67      495.42     11.50 o
   4   2  17      282.50      304.12     10.11 o
   5   2  17      270.13      279.04      9.53 o
   6   2  17       44.69       41.26      5.55 o
   7   2  17      289.20      267.80     11.78 o
   8   2  17      563.19      578.66     15.84 o
   9   2  17       37.43       22.11      3.92 o
  10   2  17        0.02       -7.69      5.44 o
  11   2  17       70.74       76.99      6.82 o
  12   2  17        2.98       -4.44      4.73 o
  13   2  17       61.11       75.13      7.37 o
  14   2  17       51.36       17.14      8.64 o
  15   2  17       56.23       38.65      6.69 o
  16   2  17      150.64      167.97     11.91 o
  17   2  17       25.97       34.34      7.26 o
  18   2  17       20.46       19.44      6.34 o
   1   3  17      327.41      343.30     12.24 o
   2   3  17      150.96      148.69      8.31 o
   3   3  17       10.02        6.09      3.81 o
   4   3  17      105.54      107.82     10.80 o
   5   3  17      247.33      244.73     12.11 o
   6   3  17      106.66      100.43      8.19 o
   7   3  17      725.95      743.27     19.10 o
   8   3  17       72.66       63.89      5.59 o
   9   3  17      453.42      422.69     14.01 o
  10   3  17       39.49       32.22      4.50 o
  11   3  17       45.62       32.84      4.67 o
  12   3  17       39.42       27.84      5.23 o
  13   3  17       48.02       46.62      6.14 o
  14   3  17       22.86        8.32      5.20 o
  15   3  17        2.13       -3.83      6.38 o
  16   3  17      120.40      133.10     12.01 o
  17   3  17       19.40       35.23      7.91 o
   1   4  17      240.80      236.09     22.46 o
   2   4  17      225.74      218.33     19.26 o
   3   4  17      449.12      448.71     26.95 o
   4   4  17      637.34      621.49     39.25 o
   5   4  17       73.66       79.06     12.99 o
   6   4  17      127.99      142.20     10.09 o
   7   4  17      393.67      372.83     15.78 o
   8   4  17       55.61       63.69      6.18 o
   9   4  17        3.25       -5.68      4.54 o
  10   4  17        7.26       -7.44      5.27 o
  11   4  17        0.69       -3.22      5.82 o
  12   4  17        5.42       -2.30      4.97 o
  13   4  17       15.94       14.77      4.96 o
  14   4  17       11.16        4.68      5.10 o
  15   4  17       11.29       20.86      6.91 o
  16   4  17        5.39       -2.59      7.25 o
   1   5  17      366.52      415.86     27.65 o
   2   5  17       40.97       39.59      9.08 o
   3   5  17      119.31       80.91     12.24 o
   4   5  17       84.57       77.48     12.73 o
   5   5  17      321.92      337.77     20.62 o
   6   5  17       17.09       20.37      6.71 o
   7   5  17       83.11       92.30     11.42 o
   8   5  17      141.17      139.25      9.98 o
   9   5  17       70.64       86.96      8.41 o
  10   5  17       41.00       43.15      6.94 o
  11   5  17       13.21        8.59      5.64 o
  12   5  17        2.95        5.15      5.89 o
  13   5  17       13.78       14.96      5.71 o
  14   5  17       26.04       33.08      8.52 o
   1   6  17      107.76      128.85     24.70 o
   2   6  17      140.67      177.37     21.16 o
   3   6  17       80.01       75.82     13.04 o
   4   6  17       19.48       -9.91     15.07 o
   5   6  17        3.52       -5.86      9.77 o
   6   6  17       72.81       67.59     16.02 o
   7   6  17        0.65      -13.00      8.67 o
   8   6  17        9.63       25.16     11.18 o
   9   6  17        1.22       -8.70      9.97 o
  10   6  17        6.33       21.46      9.87 o
  11   6  17       11.18       20.27     16.75 o
  12   6  17        5.82       14.13     10.80 o
   1   7  17        4.34        8.19     10.93 o
   2   7  17       21.58       14.81     13.63 o
   3   7  17       23.14       39.55     15.49 o
   4   7  17        4.61        1.21     11.76 o
   5   7  17        0.49       26.38     26.55 o
   6   7  17       79.16      107.49     22.44 o
   7   7  17        1.22        7.92     15.35 o
   8   7  17        3.10       34.67     21.90 o
   0   0  18     3138.73     2910.86     74.48 o
   2   0  18      544.79      528.22     25.27 o
   4   0  18     1324.12     1405.27     36.89 o
   6   0  18     1609.18     1559.05     36.38 o
   8   0  18      216.73      191.15     14.25 o
  10   0  18      255.59      257.20     17.00 o
  12   0  18      250.28      229.59     16.85 o
  14   0  18       84.82       99.67     12.82 o
  16   0  18       88.32       82.81     12.39 o
  18   0  18        0.87       33.10     14.27 o
   0   1  18      226.49      225.68     19.81 o
   1   1  18      457.90      430.45     12.70 o
   2   1  18      151.58      148.73      8.22 o
   3   1  18      108.86      112.21      7.18 o
   4   1  18      270.73      248.13      9.85 o
   5   1  18      351.63      356.47     12.77 o
   6   1  18       80.22       87.51      6.42 o
   7   1  18       60.77       43.70      5.43 o
   8   1  18      752.16      738.88     18.17 o
   9   1  18     1428.97     1445.06     27.76 o
  10   1  18      175.72      139.21     10.83 o
  11   1  18       26.47       15.91      6.79 o
  12   1  18       71.61       64.55      8.45 o
  13   1  18       28.86       17.15      5.17 o
  14   1  18       32.31       18.91      5.55 o
  15   1  18        0.74       -7.94      5.53 o
  16   1  18       38.78       34.46      8.43 o
  17   1  18        9.41       16.14      6.32 o
  18   1  18        7.20       32.72      9.62 o
   0   2  18     1083.10     1076.19     35.63 o
   1   2  18      163.74      158.63     10.32 o
   2   2  18      105.36      101.30      9.02 o
   3   2  18      157.45      167.39      6.99 o
   4   2  18      217.65      233.50      9.50 o
   5   2  18      199.16      192.38      8.22 o
   6   2  18      282.87      304.61     13.80 o
   7   2  18      127.92      111.95      8.36 o
   8   2  18       97.35       98.04      6.61 o
   9   2  18      318.52      316.95     12.37 o
  10   2  18      174.87      149.31      8.67 o
  11   2  18       57.28       48.83      5.48 o
  12   2  18        6.59        1.73      4.55 o
  13   2  18       11.67       11.10      7.11 o
  14   2  18       25.56       20.80      5.67 o
  15   2  18       34.58       33.95      6.09 o
  16   2  18       22.50       25.85      6.60 o
  17   2  18       26.25       32.18      7.92 o
  18   2  18       14.19       41.49      9.44 o
   0   3  18      465.62      516.95     41.39 o
   1   3  18       56.46       71.30      6.44 o
   2   3  18       66.85       58.11      5.61 o
   3   3  18      268.76      274.95     11.90 o
   4   3  18      261.96      277.23     17.04 o
   5   3  18       10.51       14.97      5.49 o
   6   3  18       63.68       65.26      7.70 o
   7   3  18      333.45      338.41     13.27 o
   8   3  18      143.09      126.04      8.46 o
   9   3  18       70.15       51.27      5.55 o
  10   3  18      128.92      129.82      8.45 o
  11   3  18       24.63       10.96      4.60 o
  12   3  18       20.38        7.23      4.63 o
  13   3  18       47.70       34.47      5.40 o
  14   3  18       27.05       24.96      5.70 o
  15   3  18       16.26        9.05      6.87 o
  16   3  18       26.30       16.39      6.70 o
  17   3  18        5.31        7.92      8.04 o
   0   4  18      181.47      194.12     29.21 o
   1   4  18       29.72       20.82     16.30 o
   2   4  18      275.11      257.74     20.53 o
   3   4  18       26.05       18.83      9.13 o
   4   4  18       26.82       27.89     13.05 o
   5   4  18      100.84      109.99     18.03 o
   6   4  18       62.67       58.95      9.94 o
   7   4  18       67.94       62.60      7.78 o
   8   4  18      206.13      197.25     12.29 o
   9   4  18       43.74       32.87      5.65 o
  10   4  18       41.96       24.09      5.58 o
  11   4  18       25.25       14.38      6.93 o
  12   4  18        2.29        4.99      5.51 o
  13   4  18       13.25        3.72      5.82 o
  14   4  18       21.75       10.58      8.07 o
  15   4  18        4.38       -0.02      6.32 o
  16   4  18        7.50       11.91      9.22 o
   0   5  18      224.60      170.30     32.93 o
   1   5  18       74.26       73.75     13.64 o
   2   5  18       47.82       30.99      8.52 o
   3   5  18       55.50       45.08     10.50 o
   4   5  18       60.16       50.89     14.60 o
   5   5  18       26.77       17.68      6.95 o
   6   5  18      242.45      265.47     18.07 o
   7   5  18        5.19       -0.57      5.75 o
   8   5  18        6.34        4.84      5.97 o
   9   5  18        0.30       -8.08      5.93 o
  10   5  18       40.63       39.32      6.71 o
  11   5  18       10.93        8.31      5.74 o
  12   5  18        9.83        9.21      5.94 o
  13   5  18       15.88       19.63      6.80 o
  14   5  18       40.32       26.55      9.97 o
   0   6  18       92.74       90.45     22.03 o
   1   6  18       30.29       16.72     10.09 o
   2   6  18       80.80       82.18     16.36 o
   3   6  18      210.92      217.58     22.18 o
   4   6  18       89.45       72.68     16.20 o
   5   6  18        9.97        3.01      9.63 o
   6   6  18        1.06        7.86     11.54 o
   7   6  18        6.61       -0.15     26.87 o
   8   6  18       47.86       46.19     10.65 o
   9   6  18        7.53       11.71     11.19 o
  10   6  18        9.25        3.55     14.32 o
  11   6  18        6.03        5.59     27.81 o
   0   7  18       13.85        5.49     10.99 o
   1   7  18        6.08       14.53     10.23 o
   2   7  18        1.86        5.52     16.81 o
   3   7  18       11.55       32.20     16.14 o
   4   7  18        4.12       15.44     11.48 o
   5   7  18       12.90       46.98     18.09 o
   6   7  18       11.68       51.29     32.23 o
   7   7  18        4.18       11.12     15.43 o
   2   0  19      421.69      429.66     33.21 o
   4   0  19       46.43       53.82     10.78 o
   6   0  19     2024.85     2071.12     43.26 o
   8   0  19      932.33      942.72     30.06 o
  10   0  19      288.65      239.56     16.96 o
  12   0  19       41.99       42.60      9.15 o
  14   0  19       15.18        6.72      7.63 o
  16   0  19       40.87       37.16     10.35 o
  18   0  19       12.87       39.06     19.67 o
   1   1  19      242.69      218.29      8.84 o
   2   1  19       39.76       38.54      3.95 o
   3   1  19      203.08      190.44      9.72 o
   4   1  19      313.07      293.04     12.28 o
   5   1  19      149.83      152.32      9.63 o
   6   1  19      402.26      424.09     14.54 o
   7   1  19      329.35      331.78     12.27 o
   8   1  19      117.73       84.81      8.89 o
   9   1  19      401.08      398.37     14.03 o
  10   1  19      397.02      371.05     14.83 o
  11   1  19       61.22       51.10      5.46 o
  12   1  19        9.32       14.12      5.08 o
  13   1  19       17.28       11.85      5.93 o
  14   1  19       23.88       24.39      6.61 o
  15   1  19        0.11       -6.83      6.31 o
  16   1  19       21.31       10.77      5.55 o
  17   1  19        5.06        6.58      6.09 o
  18   1  19       30.29       39.86     36.57 o
   1   2  19       38.61       32.25      5.90 o
   2   2  19       44.82       48.50      6.70 o
   3   2  19      211.00      209.84      9.98 o
   4   2  19       60.92       64.13      7.30 o
   5   2  19      670.28      663.49     17.98 o
   6   2  19       88.00       91.93      7.53 o
   7   2  19      210.42      202.77     12.15 o
   8   2  19      151.65      112.26      7.01 o
   9   2  19      239.84      218.94     10.39 o
  10   2  19        2.52       -4.61      5.83 o
  11   2  19       74.54       55.23      5.98 o
  12   2  19       88.38       95.02      7.28 o
  13   2  19       28.00       17.25      5.07 o
  14   2  19       55.31       66.27      7.96 o
  15   2  19        2.07      -10.09      9.01 o
  16   2  19       11.28       10.40      6.58 o
  17   2  19       32.12       37.61      7.48 o
   1   3  19      523.68      550.71     25.23 o
   2   3  19       52.51       41.89      7.51 o
   3   3  19       88.32       94.20      7.53 o
   4   3  19      304.36      293.01     17.87 o
   5   3  19      340.10      344.01     20.39 o
   6   3  19      262.16      283.52     13.85 o
   7   3  19       46.68       41.65      5.50 o
   8   3  19       16.90       12.81      4.32 o
   9   3  19       30.33       17.08      4.40 o
  10   3  19       30.88       18.22      4.26 o
  11   3  19       36.74       24.36      4.86 o
  12   3  19       17.52        6.53      6.51 o
  13   3  19        7.48        7.89      5.16 o
  14   3  19        2.35        8.45      4.97 o
  15   3  19       43.27       34.96      6.64 o
  16   3  19        6.95       16.57      6.83 o
   1   4  19      524.07      496.75     35.48 o
   2   4  19      179.89      177.15     17.94 o
   3   4  19      259.19      274.62     21.64 o
   4   4  19      190.66      173.54     21.05 o
   5   4  19      160.16      157.93     21.38 o
   6   4  19        4.63       11.96      5.83 o
   7   4  19      109.01       99.00      9.09 o
   8   4  19      292.93      279.08     14.86 o
   9   4  19       66.62       72.18      8.27 o
  10   4  19       16.97       23.90      5.73 o
  11   4  19       24.75        9.13      5.58 o
  12   4  19       24.41       15.97      5.94 o
  13   4  19       10.70        6.00      5.93 o
  14   4  19        8.15        9.03      6.45 o
  15   4  19        7.93        2.18      6.58 o
   1   5  19       14.05       20.47     10.15 o
   2   5  19       10.03       11.19      7.77 o
   3   5  19       20.34       12.95      8.79 o
   4   5  19      101.48      122.51     20.02 o
   5   5  19       29.48       24.92      7.56 o
   6   5  19        4.78        8.45      7.66 o
   7   5  19       22.48       10.44      6.07 o
   8   5  19       63.52       68.28      9.81 o
   9   5  19        0.02       -0.04      6.67 o
  10   5  19       11.78        7.67      5.44 o
  11   5  19        8.05        8.17      5.59 o
  12   5  19       20.41       18.84      7.80 o
  13   5  19       23.58       28.06      7.05 o
   1   6  19       44.57       43.76     11.64 o
   2   6  19      185.65      205.73     21.88 o
   3   6  19       44.10       36.76     10.73 o
   4   6  19       17.76       19.20     11.46 o
   5   6  19       25.04       16.13     10.30 o
   6   6  19       18.62       32.42     12.44 o
   7   6  19       10.21        7.96     11.71 o
   8   6  19       36.17       68.08     16.31 o
   9   6  19       21.93       47.13     13.05 o
  10   6  19        5.41        7.50     26.92 o
  11   6  19        6.45      -17.08     13.60 o
   1   7  19       10.93        6.45      7.72 o
   2   7  19       19.14       10.90     11.30 o
   3   7  19       25.19       38.66     28.50 o
   4   7  19       32.77       43.06     15.11 o
   5   7  19       43.28       34.54     21.15 o
   6   7  19       22.32       56.56     24.81 o
   0   0  20       14.27       16.46      9.03 o
   2   0  20      201.27      210.08     17.09 o
   4   0  20      153.73      161.85     15.24 o
   6   0  20     6722.28     6718.78     88.20 o
   8   0  20       35.37       28.82      6.73 o
  10   0  20       31.64       34.40     12.24 o
  12   0  20       19.87       12.64      8.68 o
  14   0  20       18.02        8.51      6.94 o
  16   0  20       40.81       34.94      8.99 o
  18   0  20       11.11       53.40     28.11 o
   0   1  20        5.33       -3.35      4.95 o
   1   1  20      173.96      172.08      9.45 o
   2   1  20       48.26       50.38      4.58 o
   3   1  20       54.16       44.03      5.25 o
   4   1  20      270.20      247.82     13.52 o
   5   1  20      315.53      342.65     13.89 o
   6   1  20       62.03       64.53      5.79 o
   7   1  20      537.70      538.44     16.10 o
   8   1  20      159.76      157.92      9.63 o
   9   1  20      109.15       99.42      7.37 o
  10   1  20       86.31       75.21      6.59 o
  11   1  20       79.27       59.38      6.52 o
  12   1  20        3.82        1.26      4.44 o
  13   1  20        0.26       -8.14      5.42 o
  14   1  20        6.35        7.03      5.80 o
  15   1  20        4.84       -4.87      6.98 o
  16   1  20        4.83       13.80      7.19 o
  17   1  20        3.83        9.12      7.19 o
   0   2  20      211.78      198.76     15.96 o
   1   2  20      162.46      159.35     10.90 o
   2   2  20      137.32      140.63     10.85 o
   3   2  20      735.29      679.90     22.84 o
   4   2  20      760.71      728.31     20.54 o
   5   2  20      307.76      289.75     14.51 o
   6   2  20      692.21      682.85     18.27 o
   7   2  20      109.19      108.76      7.59 o
   8   2  20       30.44       13.00      4.32 o
   9   2  20        4.00       -1.88      4.17 o
  10   2  20      166.75      145.40      9.08 o
  11   2  20       38.55       29.23      5.17 o
  12   2  20       70.72       76.44      7.29 o
  13   2  20       29.59       25.00      5.38 o
  14   2  20       10.88       -1.21      5.91 o
  15   2  20        0.62        2.70      5.98 o
  16   2  20        2.32       -0.05      6.02 o
  17   2  20        6.14        3.95      7.13 o
   0   3  20     1048.76     1124.62     36.01 o
   1   3  20      483.75      524.67     22.39 o
   2   3  20       91.11       82.40      6.87 o
   3   3  20       57.23       46.39      5.83 o
   4   3  20       67.59       75.18     10.47 o
   5   3  20      828.89      852.25     31.87 o
   6   3  20       12.75       23.28      7.00 o
   7   3  20       24.01       32.17      6.39 o
   8   3  20      308.15      303.16     13.35 o
   9   3  20       37.09       24.98      4.76 o
  10   3  20        0.19       -3.51      4.39 o
  11   3  20       32.68       21.22      5.64 o
  12   3  20        7.62        3.44      4.75 o
  13   3  20        8.30        3.95      4.87 o
  14   3  20        3.61       -0.30      7.44 o
  15   3  20       21.17       28.31      8.16 o
  16   3  20       17.37       28.38     10.05 o
   0   4  20       27.64      -15.23     19.99 o
   1   4  20      590.32      611.72     31.91 o
   2   4  20      413.23      381.78     25.73 o
   3   4  20      364.37      335.39     24.97 o
   4   4  20       23.92       33.70     15.27 o
   5   4  20      137.01      142.97     20.76 o
   6   4  20      164.05      147.91     22.53 o
   7   4  20       71.32       76.79      9.99 o
   8   4  20      121.65      130.69     11.29 o
   9   4  20       58.07       69.00      8.52 o
  10   4  20        5.30       -3.46      5.38 o
  11   4  20        3.38       -0.30      5.29 o
  12   4  20       12.71       13.08      5.85 o
  13   4  20        6.87      -10.44      6.96 o
  14   4  20       14.58       17.72      5.85 o
  15   4  20        7.48        9.60      7.58 o
   0   5  20      191.66      196.98     34.25 o
   1   5  20       32.04       27.18      9.87 o
   2   5  20       17.29        8.13      9.79 o
   3   5  20       25.50       20.87      9.41 o
   4   5  20       21.83        8.33      9.78 o
   5   5  20        8.27       -0.31      5.67 o
   6   5  20       49.51       49.77      8.72 o
   7   5  20       31.48       21.65      7.58 o
   8   5  20       24.09       19.46      6.89 o
   9   5  20       22.08       15.91      5.97 o
  10   5  20        4.90        1.12      5.34 o
  11   5  20       40.71       38.15      7.57 o
  12   5  20       27.96       25.61      7.78 o
  13   5  20       14.18       17.90     11.72 o
   0   6  20       31.58       34.64     12.19 o
   1   6  20       23.90        4.53      7.90 o
   2   6  20       95.52       86.13     15.83 o
   3   6  20       31.52       48.72     12.95 o
   4   6  20        9.63       30.84     13.82 o
   5   6  20        3.43       17.85     12.55 o
   6   6  20        5.21       27.23     14.09 o
   7   6  20        7.94       -0.57     11.03 o
   8   6  20        9.38       26.49     13.93 o
   9   6  20       40.16       68.22     24.49 o
  10   6  20        2.49        0.73     10.71 o
   0   7  20        9.76       -3.17     12.29 o
   1   7  20        6.36        5.46     10.58 o
   2   7  20        9.10       10.28     10.24 o
   3   7  20        1.82       32.34     21.32 o
   4   7  20       35.60       15.70     15.16 o
   5   7  20       36.99       67.45     26.47 o
   2   0  21       29.75       18.94      6.29 o
   4   0  21      189.47      181.79     16.33 o
   6   0  21      735.76      776.99     32.68 o
   8   0  21      119.50      103.19     11.60 o
  10   0  21      329.54      330.97     18.52 o
  12   0  21       64.42       65.91     16.90 o
  14   0  21        2.10        0.98      6.69 o
  16   0  21       29.29       28.56      9.20 o
   1   1  21       89.58       85.69      6.93 o
   2   1  21       35.45       37.98      5.75 o
   3   1  21      556.65      535.75     19.25 o
   4   1  21       25.78       25.13      5.26 o
   5   1  21      763.45      800.50     25.16 o
   6   1  21      111.16      110.67     11.04 o
   7   1  21      508.64      507.25     16.84 o
   8   1  21       85.59       74.04      6.74 o
   9   1  21        5.51       -6.50      4.34 o
  10   1  21       33.17       17.15      4.57 o
  11   1  21       24.63       11.39      4.98 o
  12   1  21        2.81        0.86      4.45 o
  13   1  21       14.10       13.87      5.03 o
  14   1  21       17.58       18.27      5.51 o
  15   1  21        1.61       -7.61      5.28 o
  16   1  21        2.10        2.23      6.13 o
  17   1  21       10.01       20.39     10.80 o
   1   2  21       59.35       66.42      6.60 o
   2   2  21       12.51        8.01      6.00 o
   3   2  21       93.82       99.02      7.45 o
   4   2  21      978.05     1008.60     24.31 o
   5   2  21      347.18      356.40     15.69 o
   6   2  21       28.51       24.91      7.13 o
   7   2  21       38.23       32.40      5.19 o
   8   2  21      102.81       69.00      6.53 o
   9   2  21        4.56        8.36      4.02 o
  10   2  21       42.67       30.22      5.09 o
  11   2  21       26.56       16.11      4.49 o
  12   2  21       46.28       44.41      5.77 o
  13   2  21       47.62       49.92      6.15 o
  14   2  21        7.23        7.33      5.52 o
  15   2  21        0.47       -2.96      5.65 o
  16   2  21        8.99       13.15     10.38 o
   1   3  21       92.15      101.24     10.06 o
   2   3  21      263.89      245.97     14.56 o
   3   3  21      264.89      233.35     14.99 o
   4   3  21      352.43      345.30     20.77 o
   5   3  21      266.74      285.24     19.52 o
   6   3  21      224.93      224.70     17.41 o
   7   3  21       49.45       47.90      6.82 o
   8   3  21       34.94       43.19      6.62 o
   9   3  21      112.77      113.31      9.32 o
  10   3  21       22.36       14.61      4.79 o
  11   3  21       60.76       58.42      7.16 o
  12   3  21       43.27       45.01      6.58 o
  13   3  21       16.66       17.82      5.08 o
  14   3  21        1.94        2.91      5.37 o
  15   3  21        1.81        1.21      5.94 o
   1   4  21       92.32       82.26     12.46 o
   2   4  21       41.91       26.34     13.51 o
   3   4  21      465.42      452.47     28.99 o
   4   4  21       43.68       23.75     15.48 o
   5   4  21       71.55       41.36     13.32 o
   6   4  21       51.14       30.91     11.56 o
   7   4  21       37.10       35.59      8.65 o
   8   4  21      168.17      150.17     12.67 o
   9   4  21       32.46       30.38      6.81 o
  10   4  21       11.40       12.41      5.88 o
  11   4  21        2.04        2.57      5.74 o
  12   4  21        3.29        5.03      6.07 o
  13   4  21       13.16        9.99      6.04 o
  14   4  21        4.04       -2.80      6.83 o
   1   5  21       34.14       23.29      9.51 o
   2   5  21      146.67      124.85     17.17 o
   3   5  21       65.73       35.58     10.40 o
   4   5  21        9.45       16.51     11.78 o
   5   5  21       42.98       52.00     11.46 o
   6   5  21       59.62       55.87     11.95 o
   7   5  21        0.50       -1.62      6.87 o
   8   5  21        6.79       14.06      8.99 o
   9   5  21       49.54       59.38     10.54 o
  10   5  21       53.17       61.23      8.18 o
  11   5  21       29.43       37.68      9.04 o
  12   5  21       16.24        8.82      7.07 o
   1   6  21       16.15       31.40     11.54 o
   2   6  21       21.39       13.46      9.73 o
   3   6  21       18.62       37.57     12.42 o
   4   6  21       30.65       35.52     13.88 o
   5   6  21       35.01       54.57     17.39 o
   6   6  21       63.62       78.12     19.85 o
   7   6  21       43.01       72.32     19.16 o
   8   6  21        9.52       12.11     11.18 o
   9   6  21       15.91       50.21     24.80 o
   1   7  21       35.51       58.66     15.91 o
   2   7  21       45.62       75.99     26.41 o
   3   7  21        4.33       -4.89     16.78 o
   0   0  22       11.76        9.86      7.66 o
   2   0  22       21.79       44.72     11.90 o
   4   0  22      128.69      157.37     26.58 o
   6   0  22     1330.66     1375.24     42.00 o
   8   0  22      587.18      597.25     26.06 o
  10   0  22      539.98      549.73     23.82 o
  12   0  22       17.71       30.62      9.31 o
  14   0  22       57.68       65.54     11.89 o
  16   0  22        3.08       -6.64     10.25 o
   0   1  22        7.21       -3.88      7.42 o
   1   1  22      233.85      201.27     11.00 o
   2   1  22      119.79      124.32     10.97 o
   3   1  22      263.65      268.63     14.01 o
   4   1  22       14.51       13.04      4.46 o
   5   1  22     1177.90     1193.73     31.02 o
   6   1  22      212.81      189.71     11.26 o
   7   1  22       96.13       82.82      7.83 o
   8   1  22       56.11       53.74      6.36 o
   9   1  22       47.55       45.13      6.01 o
  10   1  22       21.88       13.16      4.54 o
  11   1  22        4.81        5.27      6.02 o
  12   1  22        2.15       -4.44      4.64 o
  13   1  22        3.78        6.95      5.57 o
  14   1  22        1.37       -1.52      4.94 o
  15   1  22       11.83       13.22      6.21 o
  16   1  22        3.87        5.54      6.97 o
   0   2  22       78.31       78.27     10.49 o
   1   2  22       85.89       92.82      8.10 o
   2   2  22      360.39      374.36     15.93 o
   3   2  22      121.59      128.82     13.28 o
   4   2  22      196.51      204.45     16.55 o
   5   2  22       46.89       42.77      8.73 o
   6   2  22      332.60      310.33     20.70 o
   7   2  22       85.83       90.06      8.77 o
   8   2  22        6.65        4.16      5.63 o
   9   2  22       50.35       38.64      5.76 o
  10   2  22        5.89       -1.35      4.45 o
  11   2  22        1.35       -2.27      4.86 o
  12   2  22        7.81        0.54      5.48 o
  13   2  22       11.07        6.69      5.48 o
  14   2  22        3.05       -0.93      5.43 o
  15   2  22        2.40        3.72      5.70 o
  16   2  22        4.69        1.61      6.58 o
   0   3  22      507.68      500.81     48.45 o
   1   3  22      520.92      532.91     29.56 o
   2   3  22      116.61       98.96     19.73 o
   3   3  22      124.43      124.19     15.54 o
   4   3  22      113.44      124.68     13.74 o
   5   3  22       52.90       68.89     10.99 o
   6   3  22      115.79      120.02     13.71 o
   7   3  22       31.41       27.83     10.09 o
   8   3  22       31.72       41.43      6.78 o
   9   3  22      144.64      161.52     11.05 o
  10   3  22        4.16        4.55      4.76 o
  11   3  22       11.43        4.12      5.74 o
  12   3  22       83.33       90.47      9.02 o
  13   3  22       15.52       17.91      6.02 o
  14   3  22       34.01       21.26      8.26 o
  15   3  22       10.99        1.24      7.50 o
   0   4  22       71.91       70.43     16.37 o
   1   4  22       22.50        6.90      8.45 o
   2   4  22      179.27      154.69     18.30 o
   3   4  22      313.48      280.25     24.00 o
   4   4  22        4.25        4.22      9.75 o
   5   4  22      117.75      147.07     28.69 o
   6   4  22       20.72       10.85      9.21 o
   7   4  22       32.77       23.31      8.30 o
   8   4  22      114.48      121.35     13.53 o
   9   4  22       12.69       26.93      6.59 o
  10   4  22        2.66        3.58      5.42 o
  11   4  22       12.29        2.29      5.42 o
  12   4  22       25.98       17.78      6.55 o
  13   4  22       10.34        0.50      7.31 o
   0   5  22      198.48      153.92     32.45 o
   1   5  22       46.13       10.56     10.62 o
   2   5  22       82.36       83.30     15.15 o
   3   5  22      118.42      135.05     17.48 o
   4   5  22       62.69       43.02     16.16 o
   5   5  22       31.47       46.80     14.67 o
   6   5  22        6.80       15.33     12.42 o
   7   5  22        0.06       -7.97      7.79 o
   8   5  22       74.82       83.53     12.10 o
   9   5  22       17.79       22.82      8.86 o
  10   5  22       16.80       23.63      7.60 o
  11   5  22        6.97       10.13      9.74 o
   0   6  22      125.55      179.13     26.33 o
   1   6  22       20.66       14.19      8.92 o
   2   6  22       72.35      101.19     17.08 o
   3   6  22        4.57       21.69     21.83 o
   4   6  22        2.78       -9.36     12.53 o
   5   6  22       32.01       31.75     14.07 o
   6   6  22       13.19       31.59     18.95 o
   7   6  22       45.61       84.78     22.03 o
   8   6  22        4.19      -12.36     14.03 o
   2   0  23     1343.13     1332.98     45.33 o
   4   0  23     1196.52     1210.42     45.35 o
   6   0  23       40.97       63.00     24.60 o
   8   0  23       22.34       16.21      6.64 o
  10   0  23       13.95       22.38      7.76 o
  12   0  23        0.98       13.62      6.31 o
  14   0  23        1.63        3.51      7.47 o
  16   0  23       17.02       44.01     19.88 o
   1   1  23       57.71       38.47      5.74 o
   2   1  23      942.96      913.85     26.48 o
   3   1  23      106.84      109.53      9.57 o
   4   1  23       26.80       26.73      6.64 o
   5   1  23      475.13      507.65     21.20 o
   6   1  23      189.38      166.93     12.64 o
   7   1  23      114.04      115.04      9.14 o
   8   1  23       56.69       37.56      6.32 o
   9   1  23       28.84       16.66      4.75 o
  10   1  23       80.20       83.55      7.36 o
  11   1  23       28.08       36.17      5.92 o
  12   1  23        9.02        6.54      4.62 o
  13   1  23        4.30       -4.28      5.00 o
  14   1  23        0.57        6.15      5.26 o
  15   1  23       15.08       31.57      7.45 o
  16   1  23        8.37       11.76      8.86 o
   1   2  23      109.62      129.56     10.33 o
   2   2  23      141.46      149.57     10.60 o
   3   2  23      119.76      113.73     19.40 o
   4   2  23       56.34       41.01      8.03 o
   5   2  23       16.94       21.25      9.25 o
   6   2  23       49.29       62.62     10.54 o
   7   2  23       97.55       89.52     10.28 o
   8   2  23       20.15       18.13      5.10 o
   9   2  23      127.37      115.35      9.47 o
  10   2  23       22.66       22.88      6.90 o
  11   2  23       12.82        7.55      5.02 o
  12   2  23       42.00       38.26      7.39 o
  13   2  23        3.60        2.61      5.74 o
  14   2  23        1.66       -2.44      5.67 o
  15   2  23       15.36        9.73      6.68 o
   1   3  23       35.96       34.08     12.23 o
   2   3  23       97.34       74.80     15.15 o
   3   3  23      145.37      109.50     17.29 o
   4   3  23       61.67       52.33     12.91 o
   5   3  23       85.46       84.29     16.16 o
   6   3  23        6.55       12.21     11.90 o
   7   3  23       99.82       93.05     16.45 o
   8   3  23       40.93       35.96      7.21 o
   9   3  23      153.82      167.10     13.13 o
  10   3  23       20.43       27.19      7.16 o
  11   3  23        4.38        1.56      5.22 o
  12   3  23       73.96       68.90      9.90 o
  13   3  23        7.19       18.16      6.58 o
  14   3  23       11.02       22.35      8.12 o
   1   4  23       51.32       34.54     10.01 o
   2   4  23      147.43      150.73     18.15 o
   3   4  23       61.99       62.20     11.89 o
   4   4  23      135.79      109.48     18.97 o
   5   4  23       24.18       19.71     11.45 o
   6   4  23       19.72       13.11      9.52 o
   7   4  23        2.68        8.94      6.79 o
   8   4  23       26.75       24.57     10.28 o
   9   4  23        0.01       -2.03      7.68 o
  10   4  23        5.93       11.45      6.28 o
  11   4  23        2.81        3.58      6.64 o
  12   4  23       26.42       29.73      7.82 o
  13   4  23       30.14       39.00      9.63 o
   1   5  23        4.05      -13.26      9.89 o
   2   5  23       49.21       55.30     13.01 o
   3   5  23       96.05       70.96     14.00 o
   4   5  23      135.97      138.21     22.11 o
   5   5  23       37.98       38.12     16.22 o
   6   5  23      123.27      133.72     15.16 o
   7   5  23        9.67        5.55      7.97 o
   8   5  23       10.80       14.68      7.37 o
   9   5  23        9.80        6.42      6.91 o
  10   5  23       30.03       45.73      8.95 o
   1   6  23       33.60       47.74     11.64 o
   2   6  23       45.13       72.81     15.83 o
   3   6  23       30.97       35.29     15.28 o
   4   6  23       27.86       40.14     15.34 o
   5   6  23       12.35       27.09     15.66 o
   6   6  23       30.43       63.08     19.74 o
   0   0  24      139.70      127.31     13.20 o
   2   0  24      692.17      745.06     35.57 o
   4   0  24      269.74      284.76     23.73 o
   6   0  24      486.25      512.93     31.23 o
   8   0  24       22.69       21.22      7.22 o
  10   0  24      237.25      274.88     17.55 o
  12   0  24       30.13       32.79      7.76 o
  14   0  24        5.05        5.27     12.22 o
   0   1  24      523.15      493.52     24.02 o
   1   1  24       49.36       45.61      6.44 o
   2   1  24      595.92      654.71     22.39 o
   3   1  24      128.73      142.31     10.88 o
   4   1  24      210.38      207.05     13.32 o
   5   1  24      309.89      341.97     17.79 o
   6   1  24       98.14       94.19     10.77 o
   7   1  24       48.89       45.66      6.69 o
   8   1  24       50.86       63.11      7.73 o
   9   1  24       61.18       66.03      6.67 o
  10   1  24       25.57       23.27      5.85 o
  11   1  24       35.21       42.76      6.61 o
  12   1  24        1.18       -1.94      5.45 o
  13   1  24        3.89       11.39      5.33 o
  14   1  24       85.19       99.97      9.24 o
  15   1  24        6.67       20.19      9.78 o
   0   2  24     1240.28     1221.01     90.71 o
   1   2  24      354.24      339.14     16.26 o
   2   2  24       31.20       30.29      7.89 o
   3   2  24      230.56      241.47     17.83 o
   4   2  24       42.86       48.37      9.30 o
   5   2  24        6.16       -1.06      6.26 o
   6   2  24      113.33       96.00     12.46 o
   7   2  24       11.71       23.29      8.29 o
   8   2  24       45.70       38.18      8.11 o
   9   2  24       11.59       17.68      5.71 o
  10   2  24       10.36       19.32      5.23 o
  11   2  24       58.29       61.33      7.83 o
  12   2  24        7.22       11.84      5.37 o
  13   2  24       78.06       93.62      9.42 o
  14   2  24       14.33       28.90      7.85 o
  15   2  24        0.07        1.68      9.00 o
   0   3  24      487.99      505.76     51.22 o
   1   3  24      141.58      136.42     22.44 o
   2   3  24       22.72        8.27      8.60 o
   3   3  24       29.71       21.39     11.97 o
   4   3  24       55.92       33.35     11.97 o
   5   3  24        1.25       16.29     12.51 o
   6   3  24       62.16       41.80     14.67 o
   7   3  24       40.12       18.86      9.30 o
   8   3  24      137.48      128.58     14.63 o
   9   3  24      249.41      268.98     16.49 o
  10   3  24       11.36       19.68      6.75 o
  11   3  24        7.80       14.61      6.32 o
  12   3  24       32.58       43.91      8.57 o
  13   3  24       45.15       47.77      8.60 o
  14   3  24        5.38       12.30      7.81 o
   0   4  24       89.13       61.55     20.70 o
   1   4  24       56.65       48.79     11.84 o
   2   4  24       56.75       28.54      8.99 o
   3   4  24       67.46       39.17     34.65 o
   4   4  24       12.98       11.25     13.31 o
   5   4  24       41.33       30.14     27.39 o
   6   4  24       46.92       45.96     13.44 o
   7   4  24       65.70       55.32     12.40 o
   8   4  24       53.97       46.33     13.39 o
   9   4  24       24.97       28.95      8.33 o
  10   4  24       40.85       59.06      8.66 o
  11   4  24       22.20       21.24      8.62 o
  12   4  24       20.21       17.03      8.71 o
   0   5  24       27.21       14.14     13.22 o
   1   5  24       49.95       29.86     10.95 o
   2   5  24        0.10        1.74      8.88 o
   3   5  24        4.57       -5.05     10.95 o
   4   5  24        1.96      -11.96     19.21 o
   5   5  24       43.01       53.41     16.46 o
   6   5  24       32.76       47.22     10.63 o
   7   5  24       31.11       32.44     19.07 o
   8   5  24       36.56       47.33     10.93 o
   9   5  24       10.66       24.90     10.01 o
  10   5  24        6.23      -13.05     17.66 o
   0   6  24        0.18      -17.01     11.34 o
   1   6  24        5.22       -0.39      7.86 o
   2   6  24       17.83       14.21     11.67 o
   3   6  24       35.16       32.12     20.05 o
   4   6  24        9.61       21.18     13.83 o
   5   6  24        4.61       27.07     22.34 o
   2   0  25     1413.97     1489.37     49.68 o
   4   0  25        6.48      -13.99     11.22 o
   6   0  25       89.02      105.29     14.96 o
   8   0  25       25.95       13.56      7.35 o
  10   0  25       25.10       37.78      8.94 o
  12   0  25        0.39        5.01      5.94 o
  14   0  25       14.39       11.86      7.02 o
   1   1  25      253.25      251.77     14.21 o
   2   1  25      807.72      890.53     33.75 o
   3   1  25      210.74      214.22     17.03 o
   4   1  25       99.98      101.45     12.81 o
   5   1  25      236.39      239.48     18.68 o
   6   1  25        3.56       -5.85      6.41 o
   7   1  25       98.98      136.36     15.19 o
   8   1  25        7.58       13.15      5.39 o
   9   1  25       22.10       21.60      6.47 o
  10   1  25      102.24      127.48     10.34 o
  11   1  25       93.41      107.38      9.37 o
  12   1  25        2.64        6.52      4.94 o
  13   1  25        0.51       15.90      6.75 o
  14   1  25        7.32       21.80      6.29 o
  15   1  25        2.42        0.60      9.95 o
   1   2  25      318.26      328.76     16.40 o
   2   2  25       73.86       80.73     10.42 o
   3   2  25      136.38      138.47     11.98 o
   4   2  25       30.33       17.49      8.13 o
   5   2  25        3.27        8.65      6.19 o
   6   2  25       17.33       16.62      8.07 o
   7   2  25       50.65       64.14     11.37 o
   8   2  25       50.33       32.39     11.22 o
   9   2  25       28.56       23.71      5.44 o
  10   2  25       50.06       62.66      7.76 o
  11   2  25       26.45       20.64      6.80 o
  12   2  25       42.45       47.55      8.01 o
  13   2  25       92.40      134.36     11.20 o
  14   2  25        7.62       14.38      6.94 o
   1   3  25      196.80      185.86     19.32 o
   2   3  25       35.09       26.50     10.19 o
   3   3  25       22.10       15.28     25.96 o
   4   3  25       56.73       39.67     28.41 o
   5   3  25       17.29       24.21     12.27 o
   6   3  25       30.47       37.42     23.40 o
   7   3  25        4.21        1.50     26.54 o
   8   3  25       54.64       68.98     11.01 o
   9   3  25       85.11       86.76     16.05 o
  10   3  25       15.95       17.23      6.29 o
  11   3  25       14.98       22.18      7.01 o
  12   3  25       31.19       37.11      8.37 o
  13   3  25       21.51       35.49     10.07 o
   1   4  25       12.89        6.27      7.35 o
   2   4  25        3.30       10.74      9.94 o
   3   4  25       56.69       29.02     20.37 o
   4   4  25       85.59       87.94     19.62 o
   5   4  25       23.47       26.72     10.42 o
   6   4  25       52.83       33.62     12.98 o
   7   4  25       18.73       18.64     12.45 o
   8   4  25        1.28       -2.91      7.94 o
   9   4  25       11.64       10.78      7.40 o
  10   4  25       34.71       44.29     11.05 o
  11   4  25        8.78       16.06      7.66 o
   1   5  25       67.90       74.19     14.98 o
   2   5  25       53.70       52.84     12.75 o
   3   5  25        0.59       12.09     11.74 o
   4   5  25        8.40       15.03     14.07 o
   5   5  25        3.36        3.41     16.70 o
   6   5  25        1.43       22.91      8.35 o
   7   5  25       18.02       35.20     17.52 o
   8   5  25       18.31       36.21     11.87 o
   9   5  25       68.72       60.07     21.09 o
   1   6  25        5.66       23.81      8.91 o
   0   0  26     1122.49     1110.58     69.47 o
   2   0  26      674.34      734.80     36.25 o
   4   0  26       44.87       23.07     15.97 o
   6   0  26       78.31       78.67     14.33 o
   8   0  26       59.29       68.21     13.41 o
  10   0  26        4.98       -1.72      6.34 o
  12   0  26       16.99       26.07      9.50 o
  14   0  26       39.21       54.85     16.87 o
   0   1  26      195.47      180.24     17.34 o
   1   1  26      586.45      590.69     24.43 o
   2   1  26      355.02      371.29     19.91 o
   3   1  26      256.27      247.47     18.32 o
   4   1  26       11.50        4.25      8.58 o
   5   1  26       49.78       33.85      8.90 o
   6   1  26       39.59       38.30      9.37 o
   7   1  26       87.02       88.04     13.62 o
   8   1  26        5.74       -5.88      7.75 o
   9   1  26        4.27       12.54      5.27 o
  10   1  26        1.77        2.27      5.48 o
  11   1  26       56.29       57.04      8.13 o
  12   1  26       58.54       63.38      7.79 o
  13   1  26       21.41       33.94      7.35 o
  14   1  26       31.26       54.25     11.79 o
   0   2  26      103.46      119.41     13.77 o
   1   2  26      115.72      124.56     10.96 o
   2   2  26       24.55       38.58      7.62 o
   3   2  26      106.90      110.80     14.14 o
   4   2  26        6.71       14.27      7.73 o
   5   2  26       18.06       31.11      9.66 o
   6   2  26        2.08       -4.02      6.91 o
   7   2  26       14.11       18.89      7.21 o
   8   2  26       26.95       16.33      7.96 o
   9   2  26       20.25       12.28      6.45 o
  10   2  26       94.40      106.90      9.73 o
  11   2  26        0.31        8.08      5.66 o
  12   2  26       14.08       27.51      7.13 o
  13   2  26       23.97       43.95      8.78 o
   0   3  26       56.15       46.10     14.78 o
   1   3  26       49.65       39.01     11.74 o
   2   3  26      292.43      263.90     22.60 o
   3   3  26       80.97       89.84     27.56 o
   4   3  26       16.76       17.55     13.22 o
   5   3  26       23.89       32.46     13.37 o
   6   3  26       27.08       12.33     17.54 o
   7   3  26       14.82       26.60     31.84 o
   8   3  26        4.42       14.82     11.90 o
   9   3  26        6.25       24.97      8.15 o
  10   3  26        7.45        7.04      7.84 o
  11   3  26       27.48       57.25     10.30 o
  12   3  26        2.65       13.46      7.73 o
   0   4  26       45.45       25.11     12.25 o
   1   4  26       75.27       58.13     12.46 o
   2   4  26        3.53        8.92      8.70 o
   3   4  26       28.32        8.91     12.45 o
   4   4  26        5.56        6.91     12.46 o
   5   4  26        0.62       10.36     13.34 o
   6   4  26       11.27       23.94     12.30 o
   7   4  26       48.52       40.66     13.13 o
   8   4  26       10.42       -0.28      9.91 o
   9   4  26       10.02        6.20      6.81 o
  10   4  26       15.20       23.73     11.03 o
   0   5  26       28.01        4.41     20.41 o
   1   5  26       58.49       39.30     13.37 o
   2   5  26        1.19        1.92      9.66 o
   3   5  26       51.97       50.73     14.54 o
   4   5  26       85.21      115.69     22.89 o
   5   5  26       25.11       22.70     13.34 o
   6   5  26       20.21       36.21     10.80 o
   7   5  26       25.21       16.39     10.34 o
   2   0  27      537.55      559.97     32.48 o
   4   0  27      253.97      258.66     22.58 o
   6   0  27       24.17       37.98     11.77 o
   8   0  27       42.42       79.64     22.18 o
  10   0  27        3.39        9.30      9.60 o
  12   0  27       25.67       27.43     12.39 o
   1   1  27      175.81      181.98     14.58 o
   2   1  27      447.67      448.97     21.61 o
   3   1  27      130.90      104.98     12.21 o
   4   1  27       72.46       49.34      8.11 o
   5   1  27       49.79       35.41     13.26 o
   6   1  27        8.31        8.40      6.59 o
   7   1  27       10.56        7.79      7.69 o
   8   1  27        5.58        7.08      6.45 o
   9   1  27       12.35       16.86      6.63 o
  10   1  27       17.35       22.59      8.56 o
  11   1  27        9.77       14.28      7.84 o
  12   1  27        1.61       13.33      7.48 o
  13   1  27       49.18       75.50     10.49 o
   1   2  27      127.90      119.55     15.26 o
   2   2  27      446.15      486.73     26.90 o
   3   2  27        3.86       -8.28      8.56 o
   4   2  27       55.72       57.45     15.08 o
   5   2  27        6.81        9.46      6.94 o
   6   2  27       12.39       14.32      8.10 o
   7   2  27       14.69        2.81     10.68 o
   8   2  27        0.64        7.44      6.78 o
   9   2  27       15.58        8.33      6.15 o
  10   2  27       76.38       90.74     10.18 o
  11   2  27        2.37       20.49      7.46 o
  12   2  27       16.67       30.38      7.54 o
   1   3  27       13.27       16.62      8.30 o
   2   3  27        5.36       13.23     12.77 o
   3   3  27        6.00       19.13     21.18 o
   4   3  27      101.19      102.03     21.53 o
   5   3  27        6.34       12.26     14.28 o
   6   3  27        8.55      -12.25     19.21 o
   7   3  27       16.68       38.84     23.85 o
   8   3  27       22.23       24.68     15.28 o
   9   3  27        4.46        6.47      8.40 o
  10   3  27        3.40       17.88      7.77 o
  11   3  27       56.58       83.02     13.09 o
   1   4  27       36.15       22.96      9.94 o
   2   4  27       34.45       32.91     14.98 o
   3   4  27       51.52       49.63     14.59 o
   4   4  27       26.91       42.05     18.81 o
   5   4  27        5.74        6.09     12.22 o
   6   4  27        6.30       23.47     19.75 o
   7   4  27       16.03       20.26      8.90 o
   8   4  27        1.12       -3.25      7.63 o
   9   4  27       14.64       21.47      9.73 o
   1   5  27       17.71       13.18      9.01 o
   2   5  27      112.10      150.85     20.34 o
   3   5  27        5.86       25.12     21.56 o
   4   5  27        4.21       29.27     12.15 o
   5   5  27        2.62       15.37     14.74 o
   6   5  27       59.94       75.35     22.74 o
   0   0  28     2898.32     2999.38    116.87 o
   2   0  28       39.54       47.80     16.39 o
   4   0  28       38.92       12.60     12.22 o
   6   0  28      184.56      257.25     37.42 o
   8   0  28       11.20       23.29     13.40 o
  10   0  28       66.49       93.53     17.43 o
  12   0  28       38.72       39.99     14.05 o
   0   1  28       10.19       21.46      8.93 o
   1   1  28       78.43      110.36     11.42 o
   2   1  28       71.11       84.87     11.19 o
   3   1  28       26.47       16.19      7.12 o
   4   1  28       17.45       25.07      8.02 o
   5   1  28       22.80       19.35      8.16 o
   6   1  28        3.04       21.18     10.96 o
   7   1  28       12.16        6.06     11.08 o
   8   1  28        0.98       -5.64      8.90 o
   9   1  28        8.79       17.26      7.80 o
  10   1  28        2.60        7.71      6.64 o
  11   1  28        3.60       12.37      6.59 o
  12   1  28       36.30       59.66      9.24 o
   0   2  28        5.89        8.69      9.91 o
   1   2  28       45.63       44.34     10.87 o
   2   2  28       18.87       11.67     23.00 o
   3   2  28        8.76       21.11      9.56 o
   4   2  28      148.94      142.44     46.51 o
   5   2  28       79.08       67.18     29.80 o
   6   2  28        2.15       10.11     12.98 o
   7   2  28        4.71       10.33      9.63 o
   8   2  28        5.93       13.32     24.78 o
   9   2  28        1.05        2.86      8.82 o
  10   2  28        8.38       23.22     17.17 o
  11   2  28       14.15       26.60      7.84 o
  12   2  28        6.27       27.11     21.49 o
   0   3  28        0.11       -0.11      9.29 o
   1   3  28       15.18       -1.35      6.90 o
   2   3  28       39.35       21.68     12.93 o
   3   3  28       14.75       23.75     12.71 o
   4   3  28        6.22       14.33     17.17 o
   5   3  28       20.81       49.93     17.46 o
   6   3  28       22.36       44.57     26.36 o
   7   3  28        3.16        2.13     23.92 o
   8   3  28       23.06       21.49     12.17 o
   9   3  28       14.85       15.94     10.81 o
  10   3  28       17.35      -10.02     11.56 o
   0   4  28       62.57       78.60     29.25 o
   1   4  28       41.75       25.27      9.93 o
   2   4  28       13.35       16.01     16.92 o
   3   4  28       29.89       32.76     26.17 o
   4   4  28        4.98       -2.02     11.55 o
   5   4  28       84.76      105.49     52.94 o
   6   4  28       22.63       49.83     18.37 o
   7   4  28       15.93       22.71     10.35 o
   8   4  28       29.97        7.34     11.46 o
   0   5  28       30.25       46.01     18.74 o
   1   5  28        9.79        5.46     25.60 o
   2   5  28        5.99      -11.72     21.45 o
   3   5  28       10.48       11.49     18.49 o
   4   5  28       86.80       94.27     32.00 o
   2   0  29        8.55        8.83     10.64 o
   4   0  29       23.52       37.24     15.82 o
   6   0  29       32.05       47.47     20.97 o
   8   0  29       26.74       42.49     17.90 o
  10   0  29        0.41       13.92     18.13 o
  12   0  29       87.15      144.04     35.78 o
   1   1  29      144.29      145.37     11.90 o
   2   1  29      549.60      622.67     27.29 o
   3   1  29       32.02       42.68      8.60 o
   4   1  29       13.10       16.61      7.89 o
   5   1  29        1.09       -3.67      6.91 o
   6   1  29        4.12       23.50     10.48 o
   7   1  29        7.64       22.14      8.99 o
   8   1  29        7.56       -1.83      7.70 o
   9   1  29        1.24       21.91      8.59 o
  10   1  29        6.33       28.18     10.88 o
  11   1  29       20.41       43.74      9.59 o
   1   2  29       17.54       16.33      8.91 o
   2   2  29       84.17       96.73     17.65 o
   3   2  29       42.78       41.54     14.43 o
   4   2  29       28.51       29.01     12.68 o
   5   2  29      158.64      184.97     23.97 o
   6   2  29       22.67       30.60     13.30 o
   7   2  29       23.81       31.95     24.24 o
   8   2  29       16.91        5.52     13.18 o
   9   2  29       52.84       74.90     12.94 o
  10   2  29       14.24       39.74     14.54 o
  11   2  29       21.99        3.86     16.75 o
   1   3  29        1.82       11.03      7.03 o
   2   3  29        1.01        5.29     10.44 o
   3   3  29        4.29        7.87     11.08 o
   4   3  29       19.44       23.61     10.99 o
   5   3  29       11.38        6.81      9.67 o
   6   3  29       22.97       41.16     17.82 o
   7   3  29       15.29        3.55     11.06 o
   8   3  29        0.85      -10.50      8.75 o
   9   3  29       12.30        5.70      9.58 o
   1   4  29       94.01       82.21     15.69 o
   2   4  29       12.83       -7.77     14.91 o
   3   4  29       27.37       34.07     14.78 o
   4   4  29       20.18       12.43     16.17 o
   5   4  29       57.50       65.23     21.13 o
   6   4  29        1.09        9.89     15.12 o
   7   4  29       13.98       20.79     11.35 o
   0   0  30        4.29       29.11     15.28 o
   2   0  30      148.54      157.07     21.38 o
   4   0  30       48.25       90.71     24.81 o
   6   0  30       25.81       21.33     18.07 o
   8   0  30       14.87       38.58     19.31 o
  10   0  30        9.00       12.83      9.20 o
   0   1  30       53.43       43.83      9.82 o
   1   1  30       82.67       77.11     10.36 o
   2   1  30      301.30      343.00     25.29 o
   3   1  30       71.73       83.35     14.45 o
   4   1  30       56.76       68.91     15.40 o
   5   1  30       18.77       39.36     14.07 o
   6   1  30       21.07       36.52     12.59 o
   7   1  30        9.92       11.78     10.58 o
   8   1  30        2.69       10.64     11.88 o
   9   1  30       27.60       48.88     12.13 o
  10   1  30       12.06       27.42     19.06 o
   0   2  30       50.35       32.68     13.37 o
   1   2  30       10.81        2.22      7.93 o
   2   2  30        4.33       -7.64     10.52 o
   3   2  30       82.88       82.71     17.99 o
   4   2  30       91.17      120.97     19.89 o
   5   2  30      109.37      125.05     36.82 o
   6   2  30        2.67       18.42     15.11 o
   7   2  30       82.62       95.87     19.62 o
   8   2  30       58.32       78.67     20.09 o
   9   2  30       50.80       41.28      9.85 o
   0   3  30        6.09       13.25     11.61 o
   1   3  30       26.32       29.65      9.90 o
   2   3  30        4.89        4.48     27.72 o
   3   3  30       10.05        8.25     18.29 o
   4   3  30       11.37       17.77     29.00 o
   5   3  30       23.69       37.13     22.18 o
   6   3  30      114.25      147.00     57.25 o
   7   3  30       10.62       39.36     22.31 o
   8   3  30        5.16        5.44      9.32 o
   0   4  30        3.22        0.21     16.87 o
   1   4  30       31.74       46.44     12.28 o
   2   4  30        8.53       17.45     19.57 o
   3   4  30       10.96       11.85     17.60 o
   4   4  30        8.21       22.14     16.46 o
   5   4  30       10.76       16.70     15.45 o
   2   0  31      202.22      221.47     37.40 o
   4   0  31      133.60      132.74     32.39 o
   6   0  31       56.64       50.19     19.09 o
   8   0  31       19.49       22.18     15.90 o
   1   1  31       77.41       74.06     10.43 o
   2   1  31       54.67       52.94     12.02 o
   3   1  31       44.02       39.62     18.92 o
   4   1  31      123.49      170.25     23.15 o
   5   1  31       25.44       46.36     16.15 o
   6   1  31       30.69       43.61     14.78 o
   7   1  31       65.41       92.66     18.57 o
   8   1  31       74.01       82.51     27.33 o
   9   1  31       27.37       38.72     14.43 o
   1   2  31       11.63       11.28      8.41 o
   2   2  31        3.92       -7.71     10.33 o
   3   2  31       71.88       74.96     24.02 o
   4   2  31       28.41       43.29     15.83 o
   5   2  31       43.65       33.00     26.64 o
   6   2  31        3.81       24.80     14.61 o
   7   2  31       38.61       42.46     16.68 o
   8   2  31        5.64      -11.29     14.20 o
   1   3  31       30.71       43.15     12.77 o
   2   3  31        4.57        4.86     18.95 o
   3   3  31       16.93       30.95     16.54 o
   4   3  31        6.28       26.34     24.27 o
   5   3  31       16.14       25.21     14.71 o
   6   3  31       28.99       33.65     19.18 o
   0   0  32       72.20      106.29     22.99 o
   2   0  32       99.94      104.65     18.33 o
   4   0  32      274.59      358.70     46.75 o
   6   0  32      107.37      173.56     34.51 o
   8   0  32       80.93       78.63     22.06 o
   0   1  32        2.27      -11.94     16.22 o
   1   1  32       21.40       30.70     12.06 o
   2   1  32        4.14        3.42     14.81 o
   3   1  32        7.89       11.76     15.80 o
   4   1  32       58.70      105.03     33.80 o
   5   1  32       23.60       46.08     23.56 o
   6   1  32        8.60       68.67     23.89 o
   7   1  32       21.76       35.34     25.44 o
   8   1  32        8.07       32.84     20.94 o
   0   2  32        1.09      -29.76     19.84 o
   1   2  32        1.62       -7.25     11.09 o
   2   2  32       12.57       10.73     22.39 o
   3   2  32       31.89       43.83     22.50 o
   4   2  32       27.71       19.83     21.64 o
   5   2  32       30.32       76.57     32.28 o
   6   2  32       67.82      123.07     37.70 o
   0   3  32       12.99       15.97     12.87 o
   1   3  32       22.36       70.09     18.72 o
   2   3  32        6.99        5.99     10.43 o
   3   3  32        6.49       31.63     18.85 o
   4   3  32       13.02       22.68     17.16 o
   2   0  33        1.19       21.10     15.18 o
   4   0  33      189.54      208.29     38.30 o
   6   0  33      214.95      315.43     45.46 o
   1   1  33        4.21       -3.86     11.09 o
   2   1  33        3.73       -6.07     12.75 o
   3   1  33        2.44        7.48     12.06 o
   4   1  33        3.31       24.75     21.08 o
   5   1  33       13.47       30.62     19.18 o
   6   1  33       76.32       81.00     25.15 o
   1   2  33        5.57       -0.14     11.43 o
   2   2  33        1.80       15.30     12.77 o
   3   2  33        6.57       34.35     25.13 o
   4   2  33       20.77       68.41     25.54 o
   0   0  34        0.39       -6.61     16.33 o
   2   0  34       30.04       55.90     17.60 o
   4   0  34        1.25       -2.44     11.80 o
   0   1  34        0.19       12.76     17.79 o
   1   1  34        2.31        0.01     12.29 o
   2   1  34        2.07        4.71     13.46 o
   3   1  34       13.23        0.96     16.47 o
 
